# Supplementary material for: The exon-junction complex helicase eIF4A3 holds therapeutic potential in acute myeloid leukemia
Source: Leukemia. 2023 Nov 30;38(3):663–6. doi: 10.1038/s41375-023-02098-2 (PMC10912025; doi:10.1038/s41375-023-02098-2)
Supplement: Supplementary file 1 — Supplementary Table S1 [file 41375_2023_2098_MOESM1_ESM.xlsx]

## Sheet: A
Top 50 essntial genes in AML (DepMap v.22Q4)
Gene
RPL15
RPL17
RPL4
RPS8
RPS29
RPL23
RPL6
RPS28
RPS6
RPS19
RPL11
RPS20
RPL13
RPL12
RPS11
RPS13
RRM2
RRM1
SNRPE
SNRPB
PRPF38A
WDR70
SF3B5
SNRNP200
SNU13
SNRPA1
SNRPF
PUF60
SNRPG
TXNL4A
SMU1
HNRNPK
UBL5
FAU
PSMB3
PSMA6
HSPE1
PCNA
DONSON
CDC45
POLR2L
POLR2C
MED30
WDR70
PLK1
WEE1
ANKLE2
EIF4A3
H2BC11
RAN

## Sheet: B
Differentially expressed (DE) genes in high Vs low eIF4A3 expressing AML patient samples (CLinSeq & BEAT-AML, padj < 0.05)
	ensembl_gene_id	baseMean	log2FoldChange	lfcSE	stat	pvalue	padj	external_gene_name
1	ENSG00000000971	515.904651364315	0.602343554117684	0.25045772164798	2.40497098733607	0.0161737497626995	0.0361891726986209	CFH
2	ENSG00000001036	1058.32664555961	0.568814096549655	0.0862473852069287	6.59514598830944	4.24837607114461e-11	8.271755909574e-10	FUCA2
3	ENSG00000001617	118.866956485194	1.07836167602356	0.242226923384911	4.45186546959518	8.51274954111905e-06	4.75797587666512e-05	SEMA3F
4	ENSG00000002549	2303.24615576122	0.511405895819579	0.0770317510494558	6.63889745270424	3.16038163276112e-11	6.34829147657684e-10	LAP3
5	ENSG00000002726	148.709129136578	0.690658276129843	0.256641891771336	2.69113616394789	0.00712091241859432	0.0179076677265231	AOC1
6	ENSG00000002746	7.79428442525025	0.900864947658515	0.314848007531843	2.86126933030505	0.00421948429058679	0.0113471728832273	HECW1
7	ENSG00000002933	366.906788460758	1.19580575754021	0.261982279681406	4.56445282862038	5.00798785137426e-06	2.96818559001511e-05	TMEM176A
8	ENSG00000003096	295.621122171662	-0.646510892831052	0.210455034686489	-3.07196686358275	0.00212653330463289	0.00624869301511936	KLHL13
9	ENSG00000003137	3.13493673709819	1.16089905015408	0.324222249770894	3.58056564894732	0.000342851185841317	0.00125396673676298	CYP26B1
10	ENSG00000003436	1560.81878347888	-0.776755803082169	0.183880896874606	-4.22423327428005	2.39755613073894e-05	0.000119286646717656	TFPI
11	ENSG00000004139	422.899411223412	-0.503914595978101	0.113069336567827	-4.45668658961147	8.32361544867173e-06	4.65812920019111e-05	SARM1
12	ENSG00000004478	1986.50295542939	0.512269703100132	0.140615071943592	3.64306397614069	0.000269411842172274	0.00101128619392441	FKBP4
13	ENSG00000004776	13.0741627235175	0.646586068117057	0.277459238895246	2.33038218763792	0.0197859603579204	0.0429825419715676	HSPB6
14	ENSG00000004779	1065.95904802468	0.578642218513111	0.0530448789725312	10.9085406493765	1.04927200648211e-27	3.58306211905824e-25	NDUFAB1
15	ENSG00000004799	353.612325226588	1.15772201161566	0.304679267833718	3.79980567712108	0.000144809593686472	0.00058018591044465	PDK4
16	ENSG00000004939	11816.7818239012	1.21248733343174	0.288948583874304	4.19620444985182	2.71425251223845e-05	0.000133143161973447	SLC4A1
17	ENSG00000005108	301.046213134573	-1.300591148039	0.369620089988038	-3.51872417995755	0.000433627279514101	0.00154376535468529	THSD7A
18	ENSG00000005243	39.7298729016222	0.677121083291681	0.216230036538435	3.13148484887447	0.00173924760060459	0.00525235027958089	COPZ2
19	ENSG00000005249	2199.65813761261	0.648155362408356	0.162572476114269	3.98687021259848	6.69506251414916e-05	0.000295364534319867	PRKAR2B
20	ENSG00000005469	223.35200701108	-0.579171188735125	0.0919559846922034	-6.29835231142091	3.00826156333087e-10	4.87387779015202e-09	CROT
21	ENSG00000005884	87.4041520077602	-0.638464170992738	0.195246670847771	-3.27003870652694	0.0010753276927165	0.00344481216661861	ITGA3
22	ENSG00000006283	5.4923240855563	0.88544909366618	0.231985450319726	3.8168302902007	0.000135177080324867	0.000547273008510868	CACNA1G
23	ENSG00000006327	370.457322933096	1.27693586559366	0.196836753669848	6.48728370990839	8.73976722428163e-11	1.59991800620174e-09	TNFRSF12A
24	ENSG00000006555	29.2730701943914	-0.933000189728975	0.171810618022369	-5.43039889192125	5.62282288600516e-08	5.31087585036136e-07	TTC22
25	ENSG00000006606	2.19713662671678	1.48547079896323	0.320141852409759	4.64003936936658	3.48342809021646e-06	2.15373372555619e-05	CCL26
26	ENSG00000006638	76.3017715763091	-0.721465435086368	0.212705818551293	-3.39184625977869	0.000694233821408227	0.00233166445370643	TBXA2R
27	ENSG00000006659	1.46570510276451	1.04315462484822	0.443726191983378	2.35089711559622	0.0187282114211338	0.0410108336669222	LGALS14
28	ENSG00000006747	16.3966510409027	0.804686364127627	0.324383118497347	2.48066658910984	0.0131136970070967	0.0302219231349793	SCIN
29	ENSG00000007001	44.360938632216	-1.00595292651374	0.314229509997811	-3.2013318116454	0.00136793907751233	0.00426373428109294	UPP2
30	ENSG00000007062	2850.56813985597	-0.810796004491935	0.262500899028965	-3.08873610525224	0.00201009901169516	0.00595285659617593	PROM1
31	ENSG00000007350	52.3379802130544	0.753921851217133	0.264237717425955	2.85319544295715	0.00432819931442701	0.0115999113629916	TKTL1
32	ENSG00000007908	6.36455771711164	2.12662336430941	0.480993221446185	4.42131670362291	9.81012628164555e-06	5.38314006128492e-05	SELE
33	ENSG00000007933	7.9087139317877	1.25154147986928	0.449177264454108	2.7862974796605	0.00533139203491834	0.0138995049719637	FMO3
34	ENSG00000007944	3531.0841118843	0.614528749405933	0.109999985983469	5.58662570646405	2.31523976632248e-08	2.36955115450077e-07	MYLIP
35	ENSG00000007968	1630.69506370176	1.00993637545466	0.155904564261368	6.47791410238344	9.2999267704843e-11	1.69547022241776e-09	E2F2
36	ENSG00000008018	3907.757766836	0.507452688776652	0.0464596090809341	10.9224485271207	9.00353002957241e-28	3.22150374525063e-25	PSMB1
37	ENSG00000008056	50.8669935536963	1.10111802416768	0.252168409461739	4.36659780865514	1.26196790924152e-05	6.72128499232203e-05	SYN1
38	ENSG00000008118	1.90029323045789	0.981021209986982	0.37800980336903	2.59522689952373	0.00945284922293953	0.0228248903524255	CAMK1G
39	ENSG00000008277	189.825672086422	-0.51189175966416	0.165401882530617	-3.09483635755721	0.00196921511428986	0.00584542841598882	ADAM22
40	ENSG00000008311	193.311831128542	-1.19386382587585	0.273451404325918	-4.36590855628931	1.26595436775661e-05	6.74049526484381e-05	AASS
41	ENSG00000010256	3530.99610754066	0.582265772147262	0.0508202128947439	11.4573658586047	2.15984073850361e-30	1.47508815360033e-27	UQCRC1
42	ENSG00000010319	24.0606208944144	0.606234413629567	0.193404410910473	3.13454285130133	0.00172122112813906	0.00520588035638992	SEMA3G
43	ENSG00000010379	13.8701267622874	-0.664688227273082	0.270859337447414	-2.45399783347741	0.0141277832632122	0.0321995953542368	SLC6A13
44	ENSG00000010818	2135.54324919443	-0.518364779045714	0.127563189520718	-4.06359217728344	4.83232264318208e-05	0.000220414983752849	HIVEP2
45	ENSG00000010932	2.33386348309973	-1.10743951140309	0.231906636357403	-4.77536791873586	1.7937899447946e-06	1.1775352328916e-05	FMO1
46	ENSG00000011083	2.25851182156848	0.975763444385428	0.293601164977967	3.32343178699122	0.000889171659840374	0.00290881008912777	SLC6A7
47	ENSG00000011198	1606.92567877902	0.656802612792181	0.107009156779895	6.13781691732366	8.36632010726206e-10	1.21571805355689e-08	ABHD5
48	ENSG00000011201	13.958869328397	-1.06778358157456	0.422212428364553	-2.5290197773444	0.0114381581678719	0.0268518475128108	ANOS1
49	ENSG00000011422	4440.51217842117	1.40495806854612	0.166501361783273	8.43811758353599	3.22489124049181e-17	2.13673111035123e-15	PLAUR
50	ENSG00000011426	1579.88986669033	0.555865559417721	0.116112467954103	4.78730294181194	1.69037578482973e-06	1.11500753384924e-05	ANLN
51	ENSG00000011465	92.7001302567114	1.47019826479461	0.323510591581155	4.54451354315489	5.50622672210881e-06	3.22793225171628e-05	DCN
52	ENSG00000011523	1094.47764824402	-0.546351965144491	0.08688772570382	-6.28802239578554	3.21535535535832e-10	5.16697421222603e-09	CEP68
53	ENSG00000012124	232.685251453573	-0.514272526899008	0.179064396901792	-2.87199764887411	0.00407886001829972	0.0110157136646309	CD22
54	ENSG00000012223	22717.1652377951	0.868365184230662	0.302246524453976	2.8730361277087	0.00406547622394186	0.0109845802356262	LTF
55	ENSG00000013016	468.729521899212	-0.641345654598257	0.164877247083289	-3.88983723311607	0.000100311480904867	0.000419113168571227	EHD3
56	ENSG00000013306	3640.09301069055	0.829058447851389	0.122826098934396	6.74985573134752	1.47992235129006e-11	3.14718337627037e-10	SLC25A39
57	ENSG00000013588	49.0032791835612	2.6824128293309	0.333307516311671	8.04786180346025	8.4253006030185e-16	4.29908226459194e-14	GPRC5A
58	ENSG00000013619	95.8530863955424	0.643777509199833	0.22063940944532	2.91778114715892	0.00352531682947637	0.00968875575623154	MAMLD1
59	ENSG00000014914	321.405184332752	0.825357494431407	0.277809989330484	2.97094246474182	0.00296887395149233	0.00836798329470623	MTMR11
60	ENSG00000015568	83.2953512839209	-0.545336287013422	0.188507521334927	-2.8929152701791	0.00381684247238231	0.010385484490054	RGPD5
61	ENSG00000016391	10.8239268694194	0.799073981872123	0.225265275632453	3.54725769264103	0.000389263640590044	0.00140548077794986	CHDH
62	ENSG00000017483	964.227205715358	0.636179625213789	0.121758832303608	5.22491562359486	1.74234542676931e-07	1.44912542122448e-06	SLC38A5
63	ENSG00000018280	2458.00935611958	0.837193478690902	0.232930396468769	3.5941787391546	0.000325416393180166	0.00119556607017795	SLC11A1
64	ENSG00000019102	16.8988001539864	-0.929090793763688	0.312672286863882	-2.97145232499661	0.00296394888177437	0.00835675457187479	VSIG2
65	ENSG00000019144	128.512496674489	0.708085766486567	0.180339592211708	3.92640217160587	8.62259386178537e-05	0.000367879382997892	PHLDB1
66	ENSG00000019169	269.742289854429	0.980846585064836	0.29332378600397	3.34390401278798	0.000826083139782457	0.00272349764447031	MARCO
67	ENSG00000019505	1.34005018337909	1.73259583435365	0.668362244288957	2.59230058124675	0.00953364347875814	0.0230074622522844	SYT13
68	ENSG00000019549	16.959427242958	1.40059299931635	0.374092373505439	3.74397635052559	0.000181130709556632	0.000707665128624227	SNAI2
69	ENSG00000020181	1200.78050751469	1.09594707654894	0.214479066488212	5.10980905732902	3.22484562280917e-07	2.50826034709691e-06	ADGRA2
70	ENSG00000021488	5.35408973177011	-0.564571487953283	0.184178506168376	-3.06534947914688	0.00217415783575971	0.0063728162247582	SLC7A9
71	ENSG00000021645	85.3422185300831	0.898467552783789	0.309144376699263	2.9063040459501	0.00365725887651458	0.0100095477605224	NRXN3
72	ENSG00000021826	19.6606049936822	0.705694268158805	0.281822181158849	2.5040409000349	0.0122783839540407	0.0284965708890211	CPS1
73	ENSG00000023191	4214.11368362205	0.62366531463328	0.0899092940336998	6.93660562388041	4.01632988450963e-12	9.58574862355343e-11	RNH1
74	ENSG00000023330	2371.0324157585	0.600264174165911	0.118302742088549	5.07396670245072	3.89607261410154e-07	2.97559403907961e-06	ALAS1
75	ENSG00000023516	2579.16417539607	-0.616775290095983	0.0588215027363102	-10.4855411950442	1.00667657003305e-25	2.75008551601181e-23	AKAP11
76	ENSG00000025708	1922.65773700389	0.562820094442603	0.198503155164934	2.83532064754821	0.00457797119841836	0.0121857344581494	TYMP
77	ENSG00000025770	1417.86265263258	0.600500015678785	0.0634417216376659	9.46538019741038	2.92495038170614e-21	4.00258023127512e-19	NCAPH2
78	ENSG00000026950	1406.85342448434	-0.590363708741798	0.0933149862776392	-6.326569099901	2.50672075139249e-10	4.13294711072205e-09	BTN3A1
79	ENSG00000029534	3907.58177686057	0.962580933009239	0.254601710671476	3.78073238577451	0.000156367686286366	0.000621029077474168	ANK1
80	ENSG00000029559	2.3869941885299	1.67594391129106	0.602080464887974	2.78358792392126	0.00537612889420878	0.0139853385254124	IBSP
81	ENSG00000029993	1685.63503253612	0.555635577242174	0.12694217709079	4.3770761615722	1.20281953148661e-05	6.43715081995408e-05	HMGB3
82	ENSG00000030419	972.221276928968	-0.884174788157724	0.201248881682503	-4.39343951015155	1.11571243639259e-05	6.02912529915495e-05	IKZF2
83	ENSG00000034152	3280.36353592798	0.704687551051026	0.0949058421064271	7.42512299991809	1.12675157985641e-13	3.82556936969604e-12	MAP2K3
84	ENSG00000035115	564.529509071198	-0.56175823309444	0.0788953032673439	-7.12030006641677	1.07692346460462e-12	2.92847319463771e-11	SH3YL1
85	ENSG00000036565	5.35693000367304	-0.734489575089814	0.260755905154739	-2.81677062942813	0.00485091553615061	0.0128104858975946	SLC18A1
86	ENSG00000036672	66.3948019030263	0.955919319574569	0.226964270024354	4.21176125859809	2.53387269497644e-05	0.000125296511959612	USP2
87	ENSG00000038427	24332.5599989928	0.675442288394484	0.293892973669188	2.29825939681966	0.0215470299125919	0.046225759352168	VCAN
88	ENSG00000039068	250.405215599158	1.26384543606704	0.250526586436733	5.0447557444615	4.54101083804706e-07	3.41672582420346e-06	CDH1
89	ENSG00000039560	62.1130328032969	1.08043452173791	0.261637706665761	4.12950616142707	3.63543260646957e-05	0.000171140977712302	RAI14
90	ENSG00000039600	10.2453975660762	-0.748638132976078	0.274792217709031	-2.72437894791034	0.0064422541759158	0.0163795972797447	SOX30
91	ENSG00000041353	1026.30009774738	-0.92904171311965	0.191926528831891	-4.84061124209358	1.29440373125031e-06	8.77949849343462e-06	RAB27B
92	ENSG00000041515	23.5507483056429	1.06673837579405	0.266131217717397	4.00831734414115	6.11529098670502e-05	0.000272337439548873	MYO16
93	ENSG00000041982	81.3661873167305	1.30917976852417	0.392532322353158	3.33521520132632	0.00085233410706507	0.00279964793547067	TNC
94	ENSG00000042753	1182.65276994448	0.735383876811546	0.0726192518578516	10.1265691672371	4.21168241531085e-24	8.6961447265901e-22	AP2S1
95	ENSG00000043143	2057.53282373004	-0.526076025084139	0.0761443411698334	-6.90893134016054	4.88318213230553e-12	1.15000882126458e-10	JADE2
96	ENSG00000044574	22842.197657826	0.95403910798424	0.11362718068507	8.39622264877332	4.61070991992152e-17	2.93449376516295e-15	HSPA5
97	ENSG00000046604	268.600922383276	-1.13046155205581	0.337133521680232	-3.35315677427071	0.00079895437748962	0.00264141368108046	DSG2
98	ENSG00000046889	133.008391441721	-1.75673340554983	0.407354983878994	-4.31253691515328	1.61391924906955e-05	8.37474111798015e-05	PREX2
99	ENSG00000047597	908.662473326079	0.90709511545048	0.257533869087345	3.52223619621398	0.000427922697527967	0.0015258279799205	XK
100	ENSG00000047617	15.4664097493521	-0.785883531441815	0.256989096006479	-3.05804232029362	0.00222788110343394	0.00650757415733513	ANO2
101	ENSG00000047662	32.2914887603321	-0.811127258498663	0.184266852814346	-4.40191627582577	1.07298964366622e-05	5.83197952328773e-05	FAM184B
102	ENSG00000047932	1529.38549731186	-0.511761489805102	0.0694260172001066	-7.37132145043049	1.68944925850936e-13	5.42467193742795e-12	GOPC
103	ENSG00000048140	992.506374367939	0.694534565436546	0.121007544715287	5.73959720503942	9.49019987684158e-09	1.07404384457027e-07	TSPAN17
104	ENSG00000048462	22.5790257898795	-0.541152034577727	0.229160035370357	-2.36145902885354	0.0182031832241232	0.0400135033266666	TNFRSF17
105	ENSG00000049192	193.358590159239	-0.555303362674706	0.188330674363894	-2.94855505907522	0.00319263263365717	0.00889837979529906	ADAMTS6
106	ENSG00000049246	182.629466008217	-0.557670729122537	0.201733672584028	-2.76439090202083	0.00570291742006387	0.0147511587222249	PER3
107	ENSG00000049247	15.9372975401156	0.901660757568018	0.336091809338799	2.68278111073839	0.00730127608620754	0.0183042156519536	UTS2
108	ENSG00000049249	67.2243291349812	1.07930896726225	0.188714516164188	5.71926839122018	1.06983693043273e-08	1.19629057768854e-07	TNFRSF9
109	ENSG00000049283	3.78702994509263	1.11492900627446	0.291005354114925	3.83130066340343	0.000127467623543633	0.000519973028087364	EPN3
110	ENSG00000049759	369.130179813741	0.641916807297886	0.191214029761582	3.35705914518024	0.00078776259259423	0.00260986999373705	NEDD4L
111	ENSG00000050327	50.1056138185368	-0.531410242347101	0.190078119247549	-2.79574653016751	0.00517799929952993	0.0135564797688181	ARHGEF5
112	ENSG00000050628	111.965764910486	0.860531085489374	0.311394712363485	2.76347366003085	0.0057189707994908	0.0147883740332835	PTGER3
113	ENSG00000050730	23.9161425915004	1.16800721547828	0.215574766490885	5.41810729748679	6.02332663968842e-08	5.6441272369893e-07	TNIP3
114	ENSG00000050820	13.7225148859227	1.16362495630157	0.268623260192184	4.33181011751946	1.47888459397101e-05	7.75333738858671e-05	BCAR1
115	ENSG00000051108	3061.04615662692	0.591781154182895	0.111908876386913	5.28806269251491	1.23618613473476e-07	1.06785894754939e-06	HERPUD1
116	ENSG00000051180	421.894829039845	0.600343599695164	0.101990682045765	5.88625929009649	3.95034400718019e-09	4.88824101292673e-08	RAD51
117	ENSG00000052126	1108.10016442127	-0.512786631709845	0.129671098351182	-3.95451753112394	7.66892488158584e-05	0.000332301364378525	PLEKHA5
118	ENSG00000052749	3643.81244513298	1.01400702799105	0.115981234221814	8.74285426254188	2.27293802617897e-18	1.91282277397441e-16	RRP12
119	ENSG00000053747	68.309467455044	-0.822533128394322	0.235898391148466	-3.4868110985829	0.000488816491901608	0.00171947592050254	LAMA3
120	ENSG00000053918	487.368797056298	0.53220802364024	0.183285538073757	2.90370985749061	0.00368769733993861	0.0100773225092782	KCNQ1
121	ENSG00000054148	777.862497923423	0.571805171253195	0.0708643662533354	8.06900846624423	7.0871351983973e-16	3.66898716378836e-14	PHPT1
122	ENSG00000054793	455.732287953571	-0.894687366770744	0.210608549303387	-4.24810564305214	2.15585734402805e-05	0.000108446342373672	ATP9A
123	ENSG00000055118	1129.51430620359	1.33296204638991	0.259120452792059	5.14417921096947	2.68692949151433e-07	2.12904091837662e-06	KCNH2
124	ENSG00000056998	74.6841983495988	0.813182824728241	0.251858930057761	3.22872341489638	0.00124344090767303	0.0039197195451003	GYG2
125	ENSG00000057593	5.55213690826346	-0.957354119493101	0.406364359934247	-2.35590079712701	0.018477851570705	0.040527570447259	F7
126	ENSG00000057657	639.696133159795	0.771082571163299	0.189400188720413	4.07118164122608	4.67752569537221e-05	0.000214290051013221	PRDM1
127	ENSG00000057704	419.68201630712	0.509892162274825	0.190710366658432	2.6736468038366	0.00750314281061834	0.0187414976632649	TMCC3
128	ENSG00000059588	4379.0650416468	-0.510932291981288	0.0942101357646961	-5.42332614037855	5.85001134673853e-08	5.50204721843412e-07	TARBP1
129	ENSG00000059728	7139.48362092572	0.539695952341873	0.132044329945402	4.0872330721435	4.36548498085318e-05	0.000201974770205862	MXD1
130	ENSG00000059804	15774.7011179612	1.50640375745987	0.178865105205768	8.42201029500354	3.70078536123225e-17	2.42490205385244e-15	SLC2A3
131	ENSG00000060140	82.144120791121	-0.740279446603698	0.189689870378393	-3.90257763963353	9.51736951779064e-05	0.000400189274277548	STYK1
132	ENSG00000060656	40.9368649093167	0.6144695992195	0.207054176140192	2.96767546868243	0.00300060959528739	0.0084386798516817	PTPRU
133	ENSG00000060718	6.09057232211307	1.06961957611762	0.402367347210411	2.65831604759489	0.00785322091206543	0.0194870938702552	COL11A1
134	ENSG00000061918	534.168569288786	-1.03312967649907	0.187264872948567	-5.51694324852278	3.4494676432974e-08	3.39347351479401e-07	GUCY1B1
135	ENSG00000062038	4.84366232876466	-1.03250047274744	0.253519027960925	-4.07267446965196	4.64763613979266e-05	0.000213140689396432	CDH3
136	ENSG00000062282	254.29591880371	0.728580012579605	0.208323494145106	3.49734923355366	0.000469906237013103	0.00165920164061278	DGAT2
137	ENSG00000062370	56.3098779097895	-1.09228159913458	0.26528465423239	-4.11739458618568	3.83179699429709e-05	0.00017975368647137	ZNF112
138	ENSG00000062524	495.874876800981	-0.5368475642232	0.224622334416434	-2.39000082346184	0.0168483350226575	0.037472234932968	LTK
139	ENSG00000063015	3.48035108834746	0.857156045176114	0.341114514051789	2.51281024367664	0.011977373973811	0.0279293801251428	SEZ6
140	ENSG00000063127	56.1097952892679	-0.93534749226749	0.115709001312351	-8.08361909323338	6.28724989909445e-16	3.30303835675208e-14	SLC6A16
141	ENSG00000063241	486.199189040518	0.591676041972003	0.110008037337873	5.37848012100024	7.51172743985974e-08	6.86847292222396e-07	ISOC2
142	ENSG00000063854	872.731004572056	0.54142442081544	0.107714106973439	5.02649500634999	4.99525485120227e-07	3.73005636639187e-06	HAGH
143	ENSG00000064195	1.67188254973547	1.05788620449131	0.388646291394011	2.72197684093895	0.00648926899273177	0.0164755432519214	DLX3
144	ENSG00000064205	0.774317963649296	1.54804341124394	0.553615675213035	2.79624201509151	0.00517006691523415	0.0135405425094119	CCN5
145	ENSG00000064655	9.25963509715293	1.13636518538851	0.268131923158545	4.23808240362558	2.25437031101126e-05	0.000112922013011642	EYA2
146	ENSG00000064787	6.21939398679349	0.680081008795271	0.199922856407577	3.40171714738213	0.000669639058852448	0.00225974548993594	BCAS1
147	ENSG00000065154	3551.56246150986	0.84442089719207	0.109601060881475	7.70449565360729	1.31361049804437e-14	5.32552091638672e-13	OAT
148	ENSG00000065320	228.134987965847	-0.608750179898611	0.216461562486322	-2.81227841519012	0.00491919037669202	0.0129753510871836	NTN1
149	ENSG00000065328	737.311630378622	0.60603475776045	0.109455029056015	5.53683794145541	3.0798127724689e-08	3.06033773926862e-07	MCM10
150	ENSG00000065675	797.392466046094	-0.533656038002007	0.114785700723268	-4.64915084927327	3.33304384582305e-06	2.0708488303107e-05	PRKCQ
151	ENSG00000065717	29.8172373188013	-0.566617697710666	0.191797552987099	-2.95424883626528	0.00313431167817187	0.00875782414937812	TLE2
152	ENSG00000065911	2421.00228279038	0.517594407872077	0.083110413226555	6.22779249648464	4.73053022296389e-10	7.30435001471042e-09	MTHFD2
153	ENSG00000065989	491.421802617765	0.936577657585678	0.217881242462132	4.29856947299379	1.71904019722976e-05	8.86838953579573e-05	PDE4A
154	ENSG00000066382	56.0388706924043	-1.84066895164577	0.380777762822888	-4.83397175822455	1.33835581561424e-06	9.04306857605103e-06	MPPED2
155	ENSG00000066629	7.68570674136275	0.874657019243476	0.263511594308232	3.31923542696335	0.000902642943877725	0.00294636594750676	EML1
156	ENSG00000066926	3928.06127827585	0.605218259116726	0.155079409714694	3.90263452917556	9.51513209818767e-05	0.000400189274277548	FECH
157	ENSG00000067113	241.838523249001	-0.696578140809743	0.177628233986046	-3.92155078715956	8.79808993067281e-05	0.000374377385331793	PLPP1
158	ENSG00000067141	302.024675000809	0.612574951004039	0.222314636139933	2.75544139441391	0.00586130038853015	0.0151102077524869	NEO1
159	ENSG00000067225	25886.4390258765	0.580427199458215	0.102338790099848	5.67162459993825	1.41449666191316e-08	1.53434436320049e-07	PKM
160	ENSG00000067445	187.393509214117	-0.711715860686807	0.28423463608822	-2.50397302201378	0.0122807397896905	0.0284983137017165	TRO
161	ENSG00000067715	62.2879950205681	-1.08111765893257	0.354903109027467	-3.04623327165302	0.00231727976871292	0.00673672836493702	SYT1
162	ENSG00000067836	694.72332264469	0.563051577940578	0.149259662895506	3.77229565589171	0.000161752425936306	0.000640838426450465	ROGDI
163	ENSG00000068137	173.43151173628	1.09035503243506	0.167830120069975	6.49677800373647	8.20584090405214e-11	1.50995976096636e-09	PLEKHH3
164	ENSG00000068885	443.602719071079	-0.511412969343246	0.122720553585226	-4.16729679261169	3.08233073187822e-05	0.000148771260684864	IFT80
165	ENSG00000069011	8.68923558948937	2.00925958062145	0.388604111323456	5.17045373961326	2.33526279492279e-07	1.87974893243173e-06	PITX1
166	ENSG00000069020	1251.69267640949	-0.546716250250417	0.137091123865188	-3.98797701000719	6.66391196193916e-05	0.000294429173197695	MAST4
167	ENSG00000069122	16.2122430336429	1.49477614738966	0.341296453587465	4.37970020396531	1.18842693685328e-05	6.36972445448344e-05	ADGRF5
168	ENSG00000069399	1339.001356787	0.617306479376615	0.141849225969734	4.35184947366811	1.34993933753005e-05	7.14482051163071e-05	BCL3
169	ENSG00000069431	14.7715491557695	1.47067375584848	0.354774388710953	4.14537746423033	3.39254385499951e-05	0.000161591741505435	ABCC9
170	ENSG00000069482	8.95286396208465	2.10749737597208	0.24721273575096	8.52503561181878	1.52762812039741e-17	1.08072081808354e-15	GAL
171	ENSG00000069493	691.197898131472	-0.649515151271298	0.115434554973922	-5.62669602198435	1.8369401786659e-08	1.92895013320937e-07	CLEC2D
172	ENSG00000069812	4.36121220693986	0.738488957610181	0.298999335549212	2.46986822313066	0.013516283230698	0.030992851411093	HES2
173	ENSG00000070031	6.47446673989456	1.01191875866495	0.317460509960457	3.18754215694733	0.00143487539488114	0.00444971749683976	SCT
174	ENSG00000070182	2875.65090702489	1.46357456050434	0.261530463234164	5.59619151973862	2.19111648683913e-08	2.25682456245954e-07	SPTB
175	ENSG00000070495	1889.4482274092	0.685922758090393	0.0870435985980203	7.88022059218946	3.26803614794525e-15	1.48037035405775e-13	JMJD6
176	ENSG00000070526	81.8939461874682	1.7215495855851	0.261143055901181	6.59236210453381	4.32883196798647e-11	8.40996381351595e-10	ST6GALNAC1
177	ENSG00000070882	1684.52901921995	-0.605805884324463	0.104059495555118	-5.82172612977526	5.82429337336432e-09	6.92712507909111e-08	OSBPL3
178	ENSG00000070915	10.5263661386984	0.892231089621801	0.342862812186749	2.60229764765455	0.00926014441481857	0.0224327945939882	SLC12A3
179	ENSG00000070961	10045.075623279	0.594147253595906	0.14653121899883	4.0547485897913	5.0188252215766e-05	0.000227751800305484	ATP2B1
180	ENSG00000071462	1457.09006105371	0.517120503553512	0.0695816299442896	7.43185383796762	1.07086095250815e-13	3.65678421801676e-12	BUD23
181	ENSG00000071539	343.063702570689	0.617795229148752	0.104478637963765	5.91312483766314	3.35677564685832e-09	4.23339951429426e-08	TRIP13
182	ENSG00000071575	520.192290664818	-0.583706105358709	0.19995519215314	-2.91918453866237	0.00350948400472924	0.00965121689205159	TRIB2
183	ENSG00000072133	10.4752586156623	-1.16544540832945	0.35806261148705	-3.25486485028219	0.00113446338071151	0.00361144966857193	RPS6KA6
184	ENSG00000072134	186.11978736726	0.576173580276265	0.178254927911269	3.23230099177438	0.00122797636038816	0.00387716504825971	EPN2
185	ENSG00000072163	25.1353079135357	-0.605331535646165	0.188890207854643	-3.20467398771665	0.00135215539646331	0.00421972291300511	LIMS2
186	ENSG00000072195	21.6046983240429	-0.879568548657489	0.234975324812739	-3.74323793086977	0.000181664060326422	0.000709436709746265	SPEG
187	ENSG00000072274	17522.155150031	0.7254510381897	0.121860609042027	5.95312171744938	2.63075491713181e-09	3.39247022973925e-08	TFRC
188	ENSG00000072315	9.62983330950164	-0.510832449826571	0.210717611020589	-2.42425133500901	0.0153399848093639	0.0345587554250031	TRPC5
189	ENSG00000072422	570.301596386842	-0.710480682942104	0.169117310576334	-4.20111152738215	2.65607697754665e-05	0.000130575744436035	RHOBTB1
190	ENSG00000072506	1007.9134178229	0.542404032132338	0.0593587204002768	9.13773121244387	6.3776216117107e-20	6.94769490546914e-18	HSD17B10
191	ENSG00000072571	643.206436311551	0.627930346935406	0.131740237886125	4.76642791155565	1.87520780054024e-06	1.22374365726545e-05	HMMR
192	ENSG00000072657	17.8250277182987	1.75442995641903	0.372566038826016	4.70904423266107	2.48881062157791e-06	1.58117388935095e-05	TRHDE
193	ENSG00000072954	69.1882831058172	0.669210350762774	0.213467139918405	3.13495721645295	0.00171879176918687	0.00519941830416545	TMEM38A
194	ENSG00000073150	341.365758225253	-0.578310155613991	0.184876848468086	-3.12808315592755	0.00175950393287721	0.00530630287637579	PANX2
195	ENSG00000073464	187.611695096693	0.583209279660937	0.229260257171875	2.54387431496122	0.0109630523970128	0.0259066096855397	CLCN4
196	ENSG00000073598	4.62215157280842	-0.502656459586851	0.202556669628964	-2.48155965689799	0.013080881205916	0.0301624536262666	FNDC8
197	ENSG00000073605	271.044713259508	-0.68885823390234	0.12073856875115	-5.70537021456766	1.16090485891075e-08	1.28758198498927e-07	GSDMB
198	ENSG00000073670	74.5161453017218	-0.644496824519508	0.139312801550969	-4.62625700828875	3.72333229665429e-06	2.28298382567991e-05	ADAM11
199	ENSG00000073712	22.7145222948316	1.1111973389672	0.215324031268361	5.16058208840749	2.46183185035033e-07	1.97357779533502e-06	FERMT2
200	ENSG00000073737	610.605479348908	1.20207718268678	0.217317318591883	5.53143757927665	3.1761689047141e-08	3.15079504139711e-07	DHRS9
201	ENSG00000073756	2707.41590843785	1.2238932643815	0.194659121365223	6.2873666324899	3.22896193851462e-10	5.18414802370743e-09	PTGS2
202	ENSG00000074181	208.88480932853	-0.848448281206208	0.2386582284881	-3.55507659040766	0.000377869000665719	0.00136963050516864	NOTCH3
203	ENSG00000074211	3.85509273772929	-1.48752399527216	0.34261828156268	-4.34163637879326	1.41425450928448e-05	7.45190424966304e-05	PPP2R2C
204	ENSG00000074219	5.12343327379911	0.550240257981975	0.223076529124481	2.46659861591682	0.0136403162664554	0.0312288674501611	TEAD2
205	ENSG00000074410	6.62361842167446	0.975514905336187	0.299123608019291	3.26124344312294	0.00110924761733301	0.00354126777245834	CA12
206	ENSG00000074621	594.070934447815	-0.669819729988601	0.0834918214793033	-8.02257895588782	1.03547798747011e-15	5.19406288799624e-14	SLC24A1
207	ENSG00000074660	783.776257897285	-0.500570827467036	0.135670112562957	-3.68961754369258	0.000224591440109976	0.000858757580110431	SCARF1
208	ENSG00000074842	1686.59074239914	0.723040285381989	0.0605485444154109	11.9414973945758	7.19167013208676e-33	6.38512432677323e-30	MYDGF
209	ENSG00000074964	384.896700779715	0.707983879831606	0.277203169405391	2.55402519873872	0.0106485549780948	0.0252755501598755	ARHGEF10L
210	ENSG00000074966	406.516417896088	-0.550005082019409	0.129206969226454	-4.2567756624292	2.07396275747888e-05	0.000104742197623869	TXK
211	ENSG00000075043	7.76537458731963	0.823469047290161	0.356032849142696	2.31290188327572	0.0207280342648364	0.0446629904672613	KCNQ2
212	ENSG00000075218	355.864134371812	0.552512335027647	0.113575147289437	4.86472919660507	1.14613623368715e-06	7.88834926417932e-06	GTSE1
213	ENSG00000075239	1030.99173558665	0.525017345665368	0.104835972440904	5.00798851235266	5.50018165965137e-07	4.06605852333178e-06	ACAT1
214	ENSG00000075340	1387.57592445002	0.848599349073531	0.226714160144732	3.7430363790766	0.000181809894831851	0.000709850110494541	ADD2
215	ENSG00000075426	18281.8781497352	0.698938382085152	0.141380541658369	4.94366745159361	7.66664383119519e-07	5.50269177488007e-06	FOSL2
216	ENSG00000075643	25.9613532657664	1.39586616508475	0.26021848248405	5.36420838273972	8.13049979693897e-08	7.34478682791384e-07	MOCOS
217	ENSG00000075702	590.685435447456	0.541634470293844	0.0967063117186999	5.60081819550056	2.13342401081581e-08	2.20379349389508e-07	WDR62
218	ENSG00000075826	1304.17488556417	-0.716834871296835	0.0962709892896866	-7.44601127074559	9.62045907993513e-14	3.30980499602681e-12	SEC31B
219	ENSG00000076258	120.7516265997	-0.527828209732045	0.104686789421201	-5.04197533089261	4.60750697655325e-07	3.4623572315978e-06	FMO4
220	ENSG00000076382	1063.82949963906	0.744619222107574	0.102442030308785	7.26868864140152	3.62993983043764e-13	1.07787360483413e-11	SPAG5
221	ENSG00000076864	195.941247661926	1.21539373416494	0.236841996013346	5.13166480025972	2.87190614047643e-07	2.25923671184201e-06	RAP1GAP
222	ENSG00000077150	1622.79180460612	0.587733299477853	0.133524867840989	4.40167669873876	1.0741753610174e-05	5.83663766388798e-05	NFKB2
223	ENSG00000077152	336.800714247345	0.644613565630956	0.12143941850572	5.30810813789093	1.1076892200642e-07	9.72218201323572e-07	UBE2T
224	ENSG00000077522	5.87582292427957	1.24335274649016	0.303739064433906	4.09348974853616	4.24928872136165e-05	0.000197163887706346	ACTN2
225	ENSG00000077800	2.04571681499276	0.760434121474962	0.234344826259545	3.24493667563523	0.00117476744647055	0.00372705834321559	FKBP6
226	ENSG00000077942	24.5423501038235	0.686714776990099	0.284403899326911	2.41457581494249	0.0157535440729141	0.0354050983549849	FBLN1
227	ENSG00000078081	63.3112567151405	0.588197680403781	0.225858943595753	2.6042700414669	0.00920701825741879	0.0223345660105171	LAMP3
228	ENSG00000078237	218.940728246446	0.734464373358037	0.139560239829265	5.26270501008429	1.41951238354592e-07	1.20431349233755e-06	TIGAR
229	ENSG00000078328	9.11540282215486	-0.848785489669607	0.331629819945827	-2.55943657240552	0.010484198577455	0.0249521396783097	RBFOX1
230	ENSG00000078401	44.797235924465	1.10190142967395	0.205935194154483	5.35071935711657	8.76052906979592e-08	7.8566017521397e-07	EDN1
231	ENSG00000078579	1.66952585456156	-1.09060578420336	0.450650008558679	-2.42007270274211	0.0155174043170874	0.0349230099440458	FGF20
232	ENSG00000078795	62.8220352150655	-0.572036678875043	0.141945718174255	-4.02996783723199	5.57844851735243e-05	0.000250966583031738	PKD2L2
233	ENSG00000078804	2356.22346263927	0.936542096402146	0.240689770650341	3.89107561103082	9.98008245275606e-05	0.000417372407238788	TP53INP2
234	ENSG00000078814	41.965355481322	-0.58674773837176	0.10747336620426	-5.45947111451415	4.77555021024327e-08	4.55666013343846e-07	MYH7B
235	ENSG00000078900	76.8496677400045	0.527847096847772	0.200884844025848	2.62761035760295	0.00859869454693348	0.0210573740270166	TP73
236	ENSG00000079215	314.51048468979	0.650122132571869	0.161041446987626	4.03698640774025	5.41422044136188e-05	0.000244507406859773	SLC1A3
237	ENSG00000079931	8.06814310555806	-0.628802624278309	0.204195563977488	-3.07941373470597	0.00207408426488651	0.006113797193159	MOXD1
238	ENSG00000079950	2983.91436313261	-0.521303714135581	0.0681893767021684	-7.64494030224805	2.09042291921853e-14	8.08706748944739e-13	STX7
239	ENSG00000080166	3.84215361092628	-1.22522279415445	0.234915402157663	-5.21559158276113	1.83231500988889e-07	1.51899583355271e-06	DCT
240	ENSG00000080573	27.3532338324317	0.874585943238521	0.183334973045397	4.77042611516329	1.83836608581631e-06	1.20412639564147e-05	COL5A3
241	ENSG00000080644	2.55335346878113	-0.787390049717999	0.314063322776686	-2.50710602803458	0.012172419242275	0.0283024287658868	CHRNA3
242	ENSG00000080709	15.0358096181911	1.87989162543118	0.574480123756356	3.27233536495418	0.00106662972888678	0.0034218869188514	KCNN2
243	ENSG00000080824	28938.7686943435	0.616389551452121	0.0814259239180425	7.56994236961357	3.73389838638772e-14	1.38419276925025e-12	HSP90AA1
244	ENSG00000080986	722.177736545946	0.637676501484016	0.100127590934648	6.36863920854959	1.90712631412302e-10	3.24954388932769e-09	NDC80
245	ENSG00000081041	1403.39691886869	0.621153745402593	0.215096305398572	2.88779365248324	0.00387954287402385	0.0105334927850216	CXCL2
246	ENSG00000081052	22.6765877150407	-0.593523773607199	0.168811829252946	-3.51588971124689	0.000438283006977431	0.00155838833698403	COL4A4
247	ENSG00000081138	7.97766973762641	-2.31253011325689	0.497698266797671	-4.64645000300353	3.37695929710756e-06	2.09300754759997e-05	CDH7
248	ENSG00000081148	69.596883771635	-0.580166987232469	0.130706127905422	-4.438712985609	9.04984019846863e-06	5.02338269472358e-05	IMPG2
249	ENSG00000081189	3925.17051637337	-0.764494692784404	0.143306962904457	-5.33466537347591	9.57209150984461e-08	8.49009135565988e-07	MEF2C
250	ENSG00000081377	120.989746293893	-0.595001398741177	0.210625657375156	-2.82492364014983	0.00472918849274941	0.0125259477467273	CDC14B
251	ENSG00000081665	734.202352997689	-0.508132147374522	0.0921067658560101	-5.51677330815069	3.45280346534238e-08	3.39487437065806e-07	ZNF506
252	ENSG00000082196	108.735183946536	-0.705464137849698	0.122695562247395	-5.749711928678	8.93956331364869e-09	1.02017882879473e-07	C1QTNF3
253	ENSG00000082269	821.456400847042	-0.545233616617405	0.0928472251545102	-5.87237384542256	4.29598602831612e-09	5.25370688049652e-08	FAM135A
254	ENSG00000082293	34.080034294949	-0.806954465398022	0.205376814771462	-3.9291410098846	8.52498408779831e-05	0.000364239996263317	COL19A1
255	ENSG00000082438	936.372882498007	-0.802981518293282	0.214823157215496	-3.73787225130382	0.000185584196342198	0.000721887968115751	COBLL1
256	ENSG00000082458	96.3681858344128	-0.925069433146437	0.207272134510399	-4.46306704628462	8.07947582097991e-06	4.53579678005502e-05	DLG3
257	ENSG00000082512	1484.94843155422	-0.640461545009341	0.130156004654492	-4.92072222645041	8.62254338394415e-07	6.11707961920481e-06	TRAF5
258	ENSG00000083814	428.324020955477	-0.658432733826797	0.0856766770430758	-7.68508719701811	1.52892822265582e-14	6.10093897746056e-13	ZNF671
259	ENSG00000084207	8402.84640953746	0.538440992763091	0.0786433238593888	6.84662049286984	7.56149602925096e-12	1.70392747451027e-10	GSTP1
260	ENSG00000084234	32855.733258177	0.511780038064534	0.0981892780664688	5.21217843885243	1.86635896166749e-07	1.54431202620362e-06	APLP2
261	ENSG00000084636	16.0843124268922	1.06454530677513	0.269579132615777	3.94891583946298	7.85059444951326e-05	0.000338634139129461	COL16A1
262	ENSG00000084674	8.95045811363247	1.62909079445905	0.428749899397242	3.79962956667583	0.000144912533889723	0.000580336460144296	APOB
263	ENSG00000085265	9732.738980012	0.753509626733994	0.237356515242197	3.17459002953897	0.00150048335131056	0.0046257088314621	FCN1
264	ENSG00000085276	432.713723146436	-1.71848569137546	0.480093467087437	-3.5794815159659	0.000344276597494794	0.00125892082819503	MECOM
265	ENSG00000085563	795.171023260384	-1.13817898219819	0.221262448271034	-5.14402236390325	2.68917500410333e-07	2.12986978357997e-06	ABCB1
266	ENSG00000085840	1153.33561361807	0.815395601815097	0.0965288285671187	8.4471718337298	2.98444303202471e-17	2.00737708029026e-15	ORC1
267	ENSG00000085999	282.521689050813	0.50995921487126	0.107772445226622	4.73181446146951	2.22521762230903e-06	1.43267546480571e-05	RAD54L
268	ENSG00000086061	7261.35535763481	0.560058687078932	0.0598192070847398	9.3625227476779	7.7855153735187e-21	1.00179272817081e-18	DNAJA1
269	ENSG00000086159	1.59806351568728	-1.13634058330788	0.387417318747832	-2.93311767006349	0.00335576681082971	0.00929035722792379	AQP6
270	ENSG00000086506	53.2552345840905	1.13961705424206	0.249072868373887	4.57543634391907	4.75228451461943e-06	2.83651482776798e-05	HBQ1
271	ENSG00000086548	1836.72654924297	0.708641936691749	0.285973534106803	2.47799831863843	0.0132121767866935	0.0304054721619124	CEACAM6
272	ENSG00000087074	16332.915128574	0.865465213339122	0.11133278660763	7.77367781504727	7.62395056341908e-15	3.2779295436957e-13	PPP1R15A
273	ENSG00000087085	98.2643684068812	0.958392654224347	0.260299021885114	3.68189110847811	0.00023151029548161	0.000882173458555141	ACHE
274	ENSG00000087086	62443.7795792514	0.584405072737377	0.113298565598855	5.1580977186112	2.49471419217436e-07	1.99363815978578e-06	FTL
275	ENSG00000087116	446.135386215897	1.40889625995014	0.328346756728371	4.29087917294601	1.77967132340142e-05	9.14663493187817e-05	ADAMTS2
276	ENSG00000087128	0.566591854891639	-1.1215849471412	0.461285717872473	-2.43143219849541	0.0150392628067994	0.033967462434538	TMPRSS11E
277	ENSG00000087245	1374.95233552813	-0.585478925362175	0.251869513769661	-2.32453271775323	0.0200969601257681	0.0435303392233794	MMP2
278	ENSG00000087303	55.6541896236155	-0.567337144398942	0.214818746823314	-2.64100388252227	0.00826607720886884	0.0203607619639179	NID2
279	ENSG00000087495	188.091136352005	1.56847423697832	0.375085810649501	4.18164108704177	2.89412574380577e-05	0.000140747397250403	PHACTR3
280	ENSG00000087510	1.1908143084612	1.38038536191187	0.47422394475062	2.91083016197711	0.00360469899198841	0.00988245175246846	TFAP2C
281	ENSG00000087586	588.535316812657	0.569410419684736	0.118766310186397	4.79437661059841	1.63181464347142e-06	1.08039271529165e-05	AURKA
282	ENSG00000088179	1173.06514217998	-0.564138422544416	0.0768115920225686	-7.34444382273266	2.06616450150852e-13	6.48213481506834e-12	PTPN4
283	ENSG00000088325	2094.31824150523	0.655728881985654	0.112324302847541	5.8378184004906	5.28887570933372e-09	6.34129412360829e-08	TPX2
284	ENSG00000088356	477.834571598009	0.545620888692287	0.0880020176974169	6.2000952133658	5.64290123805095e-10	8.52774444970814e-09	PDRG1
285	ENSG00000088538	95.5812566888164	-0.563185807958165	0.214581563329836	-2.62457687053237	0.00867567066035064	0.0212166208395326	DOCK3
286	ENSG00000088726	23.0473977143861	-0.984981010634573	0.344494522537391	-2.85920659457703	0.00424702093725345	0.01141431069817	TMEM40
287	ENSG00000088756	4.28913070820328	0.822480228294893	0.343562779177406	2.3939736145579	0.0166669477274141	0.0371429456319896	ARHGAP28
288	ENSG00000088766	844.068509202709	0.524391831883054	0.0736667279082809	7.11843523898537	1.09159204171396e-12	2.95929769232287e-11	CRLS1
289	ENSG00000088826	1473.43052011897	0.645485838417293	0.172243595270182	3.74751721481882	0.000178593583157617	0.000698776136366854	SMOX
290	ENSG00000088992	1144.46270192974	0.919832910456793	0.16408840867291	5.60571534513671	2.07396579300247e-08	2.15113379593135e-07	TESC
291	ENSG00000089195	1140.82259333741	0.65905280277078	0.0791100355526757	8.33083689277256	8.02728613981345e-17	4.93219792334489e-15	TRMT6
292	ENSG00000089335	807.5217202923	-0.924703942722232	0.0819696000608334	-11.2810595883836	1.62773479971346e-29	8.75869298136723e-27	ZNF302
293	ENSG00000089505	54.9184732004076	-0.580043063167205	0.148827175009429	-3.89742708702531	9.72200793712518e-05	0.000407828242238441	CMTM1
294	ENSG00000089685	1049.09861341186	1.09098337511187	0.126628038652788	8.6156540582874	6.9543442023197e-18	5.23255466104199e-16	BIRC5
295	ENSG00000089692	80.8041976963807	-0.853519346518643	0.204135488742205	-4.18114141630964	2.90049391257433e-05	0.000140914009317599	LAG3
296	ENSG00000089775	714.576722609991	-0.522376762381292	0.067889589314624	-7.69450467523697	1.42043352090205e-14	5.70647919245647e-13	ZBTB25
297	ENSG00000089818	1404.21080037509	0.66102891755194	0.140798379920179	4.6948616733139	2.66787194139331e-06	1.6846871288521e-05	NECAP1
298	ENSG00000090006	669.813558168164	-0.619010241367868	0.144416137845935	-4.28629549717108	1.8167729168773e-05	9.31037133765952e-05	LTBP4
299	ENSG00000090013	3059.4636614993	0.971868022184165	0.164728564396622	5.89981479984352	3.6390981984833e-09	4.53788389820702e-08	BLVRB
300	ENSG00000090104	1285.33553007802	1.17658432706811	0.215564188757098	5.45816229426636	4.81087827550663e-08	4.58298098380747e-07	RGS1
301	ENSG00000090266	977.123725623353	0.657213151101055	0.0636181154925003	10.3305975980777	5.12403518103658e-25	1.22956071229279e-22	NDUFB2
302	ENSG00000090339	1769.6033809438	0.915621776093954	0.168019019167391	5.44951268392867	5.0508021271775e-08	4.80123626189994e-07	ICAM1
303	ENSG00000090382	246664.848154434	1.08925865455374	0.2119694330001	5.13875344731062	2.76566987423573e-07	2.18266666474684e-06	LYZ
304	ENSG00000090539	2.76261785163689	0.790463564852911	0.264741869972236	2.98578976168677	0.00282847027321151	0.00802190490998511	CHRD
305	ENSG00000090659	36.3639450312966	1.10131652293821	0.312365517767905	3.52573014719414	0.000422317052004914	0.00150795976120074	CD209
306	ENSG00000090889	657.129608946153	0.762844347531891	0.123868660867471	6.15849353815226	7.34401804217333e-10	1.08590883702995e-08	KIF4A
307	ENSG00000091128	2.85889324160463	-1.50333250999844	0.412854095249616	-3.64131669588868	0.000271247220625957	0.00101743491691067	LAMB4
308	ENSG00000091129	28.4114609823137	-1.25806616981185	0.253135207853286	-4.969937530543	6.69744762634543e-07	4.85216554471709e-06	NRCAM
309	ENSG00000091136	61.7352235846507	0.896575421717936	0.274997469048312	3.26030426687463	0.0011129275302724	0.00354989296839358	LAMB1
310	ENSG00000091409	2400.06024472481	-0.73556106423701	0.142664608140363	-5.15587624586832	2.52447589917608e-07	2.01379687967968e-06	ITGA6
311	ENSG00000091428	55.5131542273982	-0.683320798815547	0.257233557750828	-2.6564216768228	0.00789747938955542	0.0195902662189761	RAPGEF4
312	ENSG00000091513	141.55216548628	1.20423891252008	0.226094262269114	5.32626923140008	1.002505041533e-07	8.86969707150049e-07	TF
313	ENSG00000091622	37.7208698463088	-0.543572113880429	0.137471088374234	-3.95408314801928	7.68286903394984e-05	0.000332743183989872	PITPNM3
314	ENSG00000091651	491.232338533885	0.608085892189352	0.0871727874891438	6.97563895458868	3.04483761217484e-12	7.59089175557733e-11	ORC6
315	ENSG00000091831	74.037120830524	-0.636212305374743	0.209351504471357	-3.03896696124191	0.00237390887010301	0.00687995753328205	ESR1
316	ENSG00000091972	613.501401847095	-0.767525727417545	0.248314611042859	-3.09094065868347	0.00199523504403023	0.00591376876595641	CD200
317	ENSG00000091986	52.895377340583	1.45059570046932	0.267992711187047	5.41281773688565	6.20406319183183e-08	5.79319836288672e-07	CCDC80
318	ENSG00000092009	2.16688792549767	1.46717888484459	0.425828539884538	3.44546865093262	0.000570070086892229	0.00196518766233295	CMA1
319	ENSG00000092067	399.179190432513	0.694036023512838	0.203556278508701	3.40955350823616	0.000650693119984467	0.00220671461641791	CEBPE
320	ENSG00000092096	36.2389726334757	-0.662214923470762	0.217923791313309	-3.03874542325072	0.00237565513520223	0.00688277177937446	SLC22A17
321	ENSG00000092421	59.5389498057941	0.563030629986843	0.248551503667358	2.26524732974603	0.023497506197561	0.0497963698130026	SEMA6A
322	ENSG00000092445	71.6477173563708	0.647395081435386	0.160667130546529	4.02941833362676	5.5915036475935e-05	0.000251426513725799	TYRO3
323	ENSG00000092820	6240.52120872757	0.681210102205327	0.108877224289492	6.25668138263766	3.93255677211777e-10	6.16145274187692e-09	EZR
324	ENSG00000092841	13364.5662356622	0.664025522354933	0.0673837433078099	9.85438756825447	6.56154867955827e-23	1.18891244798894e-20	MYL6
325	ENSG00000092853	1057.74842450093	0.579831827864305	0.0943970464943574	6.14247849268212	8.12436811226839e-10	1.18833941161079e-08	CLSPN
326	ENSG00000092969	13.2921625169837	1.11953783224254	0.200695648004784	5.57828654169848	2.42899302053938e-08	2.47031094305371e-07	TGFB2
327	ENSG00000093009	753.427179297895	0.729378040887042	0.0992128660141262	7.35164772664859	1.95778226776452e-13	6.1638900228182e-12	CDC45
328	ENSG00000093134	205.576239261205	0.614358538256642	0.247048664060024	2.48679158251743	0.012890088988868	0.0297568005948166	VNN3P
329	ENSG00000094804	793.912236968199	0.772843519404781	0.098642585431419	7.83478571678455	4.69642960050119e-15	2.09008772972681e-13	CDC6
330	ENSG00000094963	13.4214278635122	1.20224406365531	0.475709253482016	2.52726650754704	0.0114954233755077	0.0269613304555395	FMO2
331	ENSG00000095380	1072.54678587468	0.619999558242108	0.074810527384842	8.287597747476	1.15558623767255e-16	6.95584570249203e-15	NANS
332	ENSG00000095585	346.98238837483	-0.599989556563606	0.257382074137336	-2.33112410246355	0.0197468167129642	0.0429027559491136	BLNK
333	ENSG00000095739	195.031780721071	0.707084087572119	0.241617425753668	2.92646147258021	0.00342841967641519	0.00946346155667722	BAMBI
334	ENSG00000095752	42.681205256348	1.44828230047366	0.302831852576572	4.78246356237396	1.73159783040161e-06	1.14008092971603e-05	IL11
335	ENSG00000095794	874.176806018983	0.835673671788991	0.127018287347683	6.57916028659343	4.73112535315675e-11	9.11177797136707e-10	CREM
336	ENSG00000096093	592.931471501748	-0.641475680799915	0.0928500467972429	-6.90872759817459	4.89019934906688e-12	1.15013602438915e-10	EFHC1
337	ENSG00000097021	428.785873972534	0.597515284956487	0.0922545922294842	6.47680804300952	9.36832501163105e-11	1.70310423950222e-09	ACOT7
338	ENSG00000099139	171.746089683421	0.678205571905305	0.188396219412314	3.5998894989555	0.000318352438820993	0.00117354873492721	PCSK5
339	ENSG00000099204	1655.63006948964	-0.790562113590831	0.168035711715202	-4.70472678409414	2.54206151911243e-06	1.611545390749e-05	ABLIM1
340	ENSG00000099219	2853.49795377615	-0.546189995633456	0.104047653806975	-5.24942154531158	1.5257756296683e-07	1.28314903291973e-06	ERMP1
341	ENSG00000099260	6.65134690668642	1.32050229880135	0.344996713875265	3.82757935276678	0.000129409670115624	0.000526926739794346	PALMD
342	ENSG00000099617	2.20418386667989	0.803632027503117	0.308542466956788	2.60460751296082	0.00919795581155085	0.0223186801510943	EFNA2
343	ENSG00000099625	9.85859957862924	0.675228415469653	0.226322183695047	2.98348312324291	0.00284987752168096	0.00807359207921007	CBARP
344	ENSG00000099795	1039.69915099983	0.568556859908368	0.0588240473638916	9.66538151295876	4.23040701295039e-22	6.53211628947479e-20	NDUFB7
345	ENSG00000099834	23.8144940498192	0.843556392834787	0.238985581889014	3.52973759407184	0.000415972015824261	0.00148739731876589	CDHR5
346	ENSG00000099860	2894.66984067824	1.37428529850091	0.138459384214443	9.92554824866504	3.22326449837778e-23	6.15435566641874e-21	GADD45B
347	ENSG00000099901	2054.56815417395	0.693770127963246	0.0728962804328522	9.51722260509995	1.77869247064179e-21	2.50668588898304e-19	RANBP1
348	ENSG00000099953	32.9041429895257	-0.674485344476751	0.205965672576969	-3.2747463984548	0.00105756866244806	0.00339588548627311	MMP11
349	ENSG00000099957	14.1605122808535	-0.524322151376947	0.183514951386786	-2.85710863019469	0.00427519495806022	0.0114796063617534	P2RX6
350	ENSG00000099985	1142.69248518597	0.948638485146029	0.152348400775065	6.22677022088763	4.76148649973106e-10	7.33938504997607e-09	OSM
351	ENSG00000099994	21.8994812076269	0.528076014033099	0.151778735941334	3.47924899201435	0.000502821165456072	0.00176280265251796	SUSD2
352	ENSG00000100003	54.7087486037316	0.615620584156253	0.26080836674389	2.36043264961965	0.0182536325205797	0.040100179718908	SEC14L2
353	ENSG00000100012	8.05811565085926	0.918082373703488	0.326576363012951	2.81123338270222	0.00493519738421885	0.0130117743060986	SEC14L3
354	ENSG00000100024	151.884591102154	1.19990728365877	0.205586128874479	5.83651869038	5.33027856044842e-09	6.38231668225777e-08	UPB1
355	ENSG00000100027	440.002693959535	-0.652281190964013	0.104257418156371	-6.25644872565026	3.93842508076806e-10	6.16164001402629e-09	YPEL1
356	ENSG00000100031	427.53313783245	0.567172153545524	0.200523949007836	2.82845094738964	0.00467738685425122	0.0124123427116766	GGT1
357	ENSG00000100036	108.53093594014	1.09884899215152	0.179723093644479	6.11412239723193	9.70897684875423e-10	1.38032267336532e-08	SLC35E4
358	ENSG00000100097	7373.86420673305	0.835771477725568	0.167604094755238	4.98658149698605	6.14569893197478e-07	4.4964637797724e-06	LGALS1
359	ENSG00000100116	228.709352058503	0.561507194028164	0.133265159822735	4.21345830204279	2.51490033602299e-05	0.000124492577008317	GCAT
360	ENSG00000100156	7.29329247017989	-1.88452325722469	0.339277318243399	-5.55452179055695	2.78372788061785e-08	2.79901789219315e-07	SLC16A8
361	ENSG00000100162	284.0847004281	0.976917817677724	0.112510600348122	8.68289578630832	3.85817862306699e-18	3.17174434304632e-16	CENPM
362	ENSG00000100167	8.74795219865528	0.925121865020318	0.237859373302959	3.88936476277519	0.00010050695758136	0.000419633681112674	SEPTIN3
363	ENSG00000100201	27054.9103756405	-0.543171239456115	0.0610141242448122	-8.9023852456966	5.46591749129373e-19	5.21818800499477e-17	DDX17
364	ENSG00000100216	2443.16688010979	0.602109731725123	0.0534177309163374	11.2717204830011	1.80998110819321e-29	9.45289251123143e-27	TOMM22
365	ENSG00000100221	4704.96881656103	0.520496669849007	0.0885776664620618	5.87616145963766	4.1988880443666e-09	5.15626936402612e-08	JOSD1
366	ENSG00000100253	1.06933857713821	0.764591108855838	0.261839544787441	2.9200750004226	0.00349947154730385	0.00962815560357523	MIOX
367	ENSG00000100276	23.5440697117651	0.616452877180547	0.168052186666488	3.66822288604875	0.000244242224241814	0.00092572234276668	RASL10A
368	ENSG00000100288	74.1301694943658	-0.576012596334872	0.107650912541744	-5.35074513289901	8.75928124518951e-08	7.8566017521397e-07	CHKB
369	ENSG00000100290	180.348834652021	0.630234955273825	0.19401089666462	3.24845132984097	0.0011603505770702	0.00368592937335161	BIK
370	ENSG00000100300	3217.36892819312	0.920820867860091	0.121039031559442	7.60763578489043	2.79155178145681e-14	1.05467202092188e-12	TSPO
371	ENSG00000100302	21.1550832972231	1.22789055681458	0.279075706083508	4.39984753258013	1.08326961956449e-05	5.87885655091889e-05	RASD2
372	ENSG00000100312	9.85552023641934	-0.894836202290161	0.282168050414195	-3.17128817729941	0.00151764505486855	0.00467131621412739	ACR
373	ENSG00000100336	228.505555573463	0.730711755920804	0.271969381527666	2.68674272014136	0.00721525047366335	0.0181090039096594	APOL4
374	ENSG00000100344	13.5190745410422	0.554192999068355	0.238406209477939	2.32457451625075	0.0200947227709505	0.0435303392233794	PNPLA3
375	ENSG00000100373	32.5958340600726	1.50425490733408	0.350384024106195	4.29316065757087	1.76147450443848e-05	9.06623268849686e-05	UPK3A
376	ENSG00000100417	184.509581259337	0.891271997703868	0.131501855390375	6.77763819421445	1.22156289596918e-11	2.65174723028419e-10	PMM1
377	ENSG00000100433	51.8312617989937	2.31612465463616	0.402518553669046	5.75408172747361	8.71140074007289e-09	9.96703240602283e-08	KCNK10
378	ENSG00000100448	18130.6762836276	1.21982922430164	0.219542989049192	5.5562203538566	2.75678815779975e-08	2.77664704016166e-07	CTSG
379	ENSG00000100526	405.668994509376	0.864588504670497	0.125535652503242	6.88719489189074	5.69032424147022e-12	1.32255350203909e-10	CDKN3
380	ENSG00000100558	88.315815444827	1.00144321100085	0.258426185397136	3.8751615261506	0.000106553995262802	0.000442177913970923	PLEK2
381	ENSG00000100628	118.790464252195	0.886046285091813	0.174651844790858	5.0732145781388	3.91150996920831e-07	2.98609985052588e-06	ASB2
382	ENSG00000100678	199.22005895368	-1.38289671424595	0.258511218636792	-5.34946499242231	8.82146221529462e-08	7.90725414220023e-07	SLC8A3
383	ENSG00000100697	5181.95636086044	-0.5742722105751	0.0602883278805206	-9.52542939510933	1.64361011293219e-21	2.33484678202696e-19	DICER1
384	ENSG00000100721	36.4401264849779	-1.40559093346679	0.279016415848284	-5.03766392810053	4.71247917853606e-07	3.53674948323182e-06	TCL1A
385	ENSG00000100767	97.6257175244105	-0.541021398249797	0.190757762552481	-2.8361697632145	0.00456581694919125	0.0121588499650253	PAPLN
386	ENSG00000100842	1.73158460228903	1.29663047672078	0.38037554690512	3.40881659525871	0.000652453284602544	0.00221099484249759	EFS
387	ENSG00000100852	2776.32670646306	-0.583562128730444	0.172114574164443	-3.39054453443839	0.000697539203663776	0.00234099482885233	ARHGAP5
388	ENSG00000100867	6.01386772268996	1.0613522015849	0.284963003385076	3.72452630333444	0.000195682309744548	0.00075768224468686	DHRS2
389	ENSG00000100889	443.594634155991	0.57413776247281	0.109248208630064	5.25535173228289	1.47741837298564e-07	1.24926276424314e-06	PCK2
390	ENSG00000100906	15011.5777373215	0.985635600623025	0.129423345015496	7.6155936203396	2.62482306770035e-14	9.9805103240161e-13	NFKBIA
391	ENSG00000100968	9.94224190053422	0.643111013753842	0.277160658341179	2.32035461888023	0.0203217016934281	0.0439153531666305	NFATC4
392	ENSG00000100985	2067.62695444859	0.840632822721592	0.258757270799404	3.24873121487386	0.00115920956577165	0.00368362280948589	MMP9
393	ENSG00000101049	21.630180419912	-0.730263156271217	0.151557208402862	-4.81839936197603	1.44714487585234e-06	9.71162190495466e-06	SGK2
394	ENSG00000101057	1694.38008161688	0.914876396250576	0.127588652658806	7.17051538036937	7.47159510769581e-13	2.08278044469944e-11	MYBL2
395	ENSG00000101076	2.19068138706081	1.14232379339521	0.400449357089909	2.8526048879103	0.00433624995712229	0.0116106654364903	HNF4A
396	ENSG00000101084	588.378059986941	0.519661482739156	0.0785048438657031	6.61948304270412	3.60457187246774e-11	7.16756805592493e-10	RAB5IF
397	ENSG00000101096	1125.28175675512	-0.586776228966641	0.116141536156908	-5.0522513166513	4.3663265730199e-07	3.30067522167366e-06	NFATC2
398	ENSG00000101115	73.5749482831156	-1.18601244605116	0.283541055222007	-4.1828596748451	2.87865085461111e-05	0.000140082771239598	SALL4
399	ENSG00000101150	3938.13349136777	0.573847508385516	0.0792953887770428	7.23683327915851	4.59282156730979e-13	1.33041978092529e-11	TPD52L2
400	ENSG00000101160	6206.84823067258	0.571912983598179	0.130254001776832	4.39075172967087	1.12959458030324e-05	6.08562225802323e-05	CTSZ
401	ENSG00000101162	572.160321023818	-0.785258343493895	0.264058085588678	-2.97380912136539	0.00294127979324269	0.00830074782082175	TUBB1
402	ENSG00000101182	3581.24043222558	0.501396377345755	0.041847463219892	11.9815238192842	4.44085033692281e-33	4.15032523330202e-30	PSMA7
403	ENSG00000101188	135.267831935236	1.07700186363364	0.231750385828393	4.64724949554623	3.36390215354551e-06	2.08710029841047e-05	NTSR1
404	ENSG00000101220	1006.15188751133	0.755516028166426	0.131756249157813	5.73419502297381	9.79765456938192e-09	1.10461556945089e-07	C20orf27
405	ENSG00000101222	1.89105875480978	0.557518679083835	0.223813351570405	2.4909983035952	0.0127384728020581	0.0294374104042356	SPEF1
406	ENSG00000101280	5.81412074058816	0.864846474508213	0.343540911330517	2.51744827467187	0.0118208324932358	0.0276042244321919	ANGPT4
407	ENSG00000101282	5.71622403792828	-1.05778423042202	0.247194541932089	-4.27915690271439	1.87602583229999e-05	9.58635703716574e-05	RSPO4
408	ENSG00000101292	4.35643586841265	0.853654327436661	0.376814652272318	2.26544886800139	0.023485148404686	0.0497881781544902	PROKR2
409	ENSG00000101307	1181.67243639381	0.524634977122529	0.228626596806945	2.29472416792145	0.0217489368626307	0.0465688980911292	SIRPB1
410	ENSG00000101331	1.63857517227024	1.20803641154442	0.347446115923637	3.47690291006139	0.000507241462920119	0.001775495102912	CCM2L
411	ENSG00000101333	138.537147925828	-0.938154056802471	0.287241578051575	-3.26608029090421	0.00109047325624521	0.00348892497498131	PLCB4
412	ENSG00000101367	5775.07266875201	0.554505692775997	0.0623041583766704	8.89997886535339	5.58573226321928e-19	5.30405603197779e-17	MAPRE1
413	ENSG00000101384	2402.30027730109	0.701727111025145	0.186736655008212	3.75784342390778	0.000171384062284553	0.000674931646481882	JAG1
414	ENSG00000101412	969.193385911512	0.566106467535035	0.0988989974887138	5.72408701715746	1.03991442064248e-08	1.16503219983271e-07	E2F1
415	ENSG00000101421	3413.2552416082	0.587692642443744	0.0852962876009709	6.89001431331994	5.57867745892858e-12	1.30000755430702e-10	CHMP4B
416	ENSG00000101425	6128.08435529149	0.948394952436472	0.265282990340959	3.57503114397773	0.000350186207982163	0.00127842444390199	BPI
417	ENSG00000101438	1.96027958837355	2.13888900940715	0.546031012435838	3.91715664622343	8.95995303389062e-05	0.000380535484388414	SLC32A1
418	ENSG00000101443	4.45611087868139	-0.764475794484534	0.220483549744599	-3.46726907912212	0.000525775280876231	0.00183098483281413	WFDC2
419	ENSG00000101447	381.699021287169	0.882276605066114	0.137197887773925	6.43068650240397	1.27028912095693e-10	2.24443024087882e-09	FAM83D
420	ENSG00000101460	128.168631107651	0.584214589576398	0.212102200523742	2.75440135997554	0.00587996113414402	0.0151515836166978	MAP1LC3A
421	ENSG00000101605	201.698048762891	-0.667188654615832	0.134050254078043	-4.97715322663543	6.45262410225625e-07	4.69441056302024e-06	MYOM1
422	ENSG00000101665	482.397333246682	0.5217863058475	0.161169957297571	3.2374911217735	0.00120585691629221	0.00381682731953667	SMAD7
423	ENSG00000101670	4.7051195938774	1.05556896168159	0.308873485013292	3.41748001333351	0.000632037346032412	0.0021520780735374	LIPG
424	ENSG00000101680	3.43145005689425	0.885453446986206	0.37628287570795	2.3531590304775	0.0186146710335436	0.0407873535960802	LAMA1
425	ENSG00000101751	954.653180301123	-0.570319519347533	0.0656663398818597	-8.68511204330246	3.78369246664559e-18	3.12497800605701e-16	POLI
426	ENSG00000101825	22.7153181826039	1.29721441145253	0.404097366857507	3.21015309142056	0.0013266429541599	0.00414885504350429	MXRA5
427	ENSG00000101842	15.9513935870192	-0.778231455177024	0.194102590086147	-4.00938212535767	6.08778328372152e-05	0.00027126917884327	VSIG1
428	ENSG00000101883	4.20921463341037	-0.748314443538535	0.267961276853767	-2.79262157698595	0.00522828163011417	0.0136608336478566	RHOXF1
429	ENSG00000101890	4.36207248884436	-0.758260601792502	0.267238286182203	-2.83739509269087	0.00454832909028122	0.0121195497683259	GUCY2F
430	ENSG00000102001	66.7038973238413	-0.623977151501831	0.151207214453371	-4.12663611162714	3.68108168152751e-05	0.000173106375579672	CACNA1F
431	ENSG00000102024	106.171489107756	-1.24072447888359	0.314745583780372	-3.94199170003085	8.08077736121791e-05	0.000347266126822716	PLS3
432	ENSG00000102053	40.9827251784407	-1.29358510694003	0.244099907896501	-5.29940841882053	1.16178491726626e-07	1.01524679015241e-06	ZC3H12B
433	ENSG00000102145	385.750711758274	0.623952036318474	0.23959266781805	2.60422007902309	0.00920836062389103	0.022334771151268	GATA1
434	ENSG00000102230	79.4262506807995	-0.65164731228854	0.244493576109456	-2.66529420796238	0.00769209947823618	0.0191300574838991	PCYT1B
435	ENSG00000102245	41.3452925681141	-0.70360988296142	0.179237508519592	-3.92557277086068	8.65236066780171e-05	0.000368883477498571	CD40LG
436	ENSG00000102265	3077.17523741176	0.797841025017571	0.181643786648113	4.39233865215096	1.12137846059496e-05	6.05605758053064e-05	TIMP1
437	ENSG00000102271	18.4687314818805	-1.26260218940771	0.346895388318125	-3.63972030740814	0.000272934338419365	0.00102289891247629	KLHL4
438	ENSG00000102349	97.5807439874749	-1.06522774514383	0.161105391282929	-6.61199315963989	3.7917952635776e-11	7.4895337592155e-10	KLF8
439	ENSG00000102678	34.441877293112	0.599891796192958	0.258673103316117	2.31911160651228	0.0203889856023895	0.0440322548409492	FGF9
440	ENSG00000102755	106.087072303915	1.32798902457483	0.2335051308084	5.68719419559346	1.29143574055927e-08	1.41776157817519e-07	FLT1
441	ENSG00000102760	3930.48232164852	1.1659351051024	0.16337821927704	7.13641702218167	9.57950897111001e-13	2.62505155555556e-11	RGCC
442	ENSG00000102794	6.19919092488843	2.12261715690935	0.49314218222604	4.30427011400215	1.67537155317086e-05	8.65568014828485e-05	ACOD1
443	ENSG00000102802	8.18459620871797	2.08112074498842	0.507203926572327	4.10312427794593	4.07608153671629e-05	0.00019012077711445	MEDAG
444	ENSG00000102837	845.883227706099	0.673098741243086	0.294655110785806	2.28436133161926	0.0223503041525987	0.0476725946952187	OLFM4
445	ENSG00000102878	109.095968953523	-0.507958742004015	0.134194600118833	-3.78523980513526	0.000153560428637287	0.000610425908061855	HSF4
446	ENSG00000102886	64.6801589562308	-0.554418403037831	0.132419984285278	-4.18681822105812	2.8289221052575e-05	0.000137965311241575	GDPD3
447	ENSG00000102934	14.371996974813	0.504717213446252	0.198308179571526	2.54511545886189	0.0109241610953541	0.0258227274454477	PLLP
448	ENSG00000102996	95.0554079293785	0.734860409912381	0.207288909847779	3.54510239091913	0.000392460600871699	0.00141558458047507	MMP15
449	ENSG00000103089	11.1599684135288	0.793283328475912	0.245509295685335	3.23117430752051	0.00123282733355817	0.00389109757589628	FA2H
450	ENSG00000103150	219.178290451533	-0.57809799609126	0.0741487914460923	-7.79645877993237	6.36686065662305e-15	2.76794379209334e-13	MLYCD
451	ENSG00000103154	4.85752255283239	1.25804305515841	0.34143770671121	3.68454634749075	0.000229110335187905	0.00087359077129732	NECAB2
452	ENSG00000103257	4720.11596538966	0.884623485712836	0.136870597050297	6.46321054176272	1.02504514115581e-10	1.84976896051868e-09	SLC7A5
453	ENSG00000103316	9.84909493800314	0.716812868884995	0.258516237244245	2.77279631069268	0.00555768960375468	0.0144048889642201	CRYM
454	ENSG00000103363	1652.59537440434	0.696960600323861	0.0615811046981273	11.3177670933379	1.07166816117183e-29	5.94675360560257e-27	ELOB
455	ENSG00000103375	6.59092567843848	0.569026054700717	0.217358054203025	2.61792026427147	0.00884674745099649	0.0215548428220835	AQP8
456	ENSG00000103494	200.309149737433	-0.531801805751994	0.114422835437446	-4.64768945568322	3.35673748389553e-06	2.08392796103365e-05	RPGRIP1L
457	ENSG00000103534	37.1848119910078	0.764026666136949	0.210258721210457	3.6337454243917	0.000279336487075797	0.00104358889143802	TMC5
458	ENSG00000103723	14.8872153444259	0.670891127313844	0.282255767770008	2.37689076334664	0.0174592577030446	0.0386130326358156	AP3B2
459	ENSG00000103740	90.1852217963578	0.748806205764594	0.238989830785541	3.13321367400163	0.00172903521624774	0.00522689638665311	ACSBG1
460	ENSG00000103811	1961.84796035377	0.835548999365972	0.209672871379645	3.98501243326362	6.74765924710994e-05	0.000297241838876039	CTSH
461	ENSG00000103855	181.019344467484	0.709561608658617	0.254629245853916	2.78664615401525	0.00532565963375427	0.0138865988423751	CD276
462	ENSG00000103966	986.43700950841	0.717727891244259	0.14437651634623	4.97122322527213	6.65317925300592e-07	4.82600098021349e-06	EHD4
463	ENSG00000104047	648.363366731317	-0.576526294460877	0.0613600246883531	-9.39579632487189	5.67866190386498e-21	7.46933329088374e-19	DTWD1
464	ENSG00000104059	4.98173988559647	-1.06197976293267	0.313252167447422	-3.3901753069623	0.000698479416913056	0.00234326450144061	FAM189A1
465	ENSG00000104067	18.2149687682498	0.645657293365587	0.260423453202216	2.47925939628887	0.0131655520889986	0.030313888543095	TJP1
466	ENSG00000104112	5.62580768066095	0.682190377508738	0.210580936346985	3.23956379595852	0.00119712683026402	0.00379392845350672	SCG3
467	ENSG00000104140	9.22395929989187	1.4512251980971	0.281763519687359	5.15050777228846	2.59782165667122e-07	2.06580918752847e-06	RHOV
468	ENSG00000104147	122.546113338743	0.751332519250933	0.126087057118332	5.95883936402616	2.54035651205841e-09	3.28544141184423e-08	OIP5
469	ENSG00000104154	36.0238542287458	-0.544913014346049	0.193145371032016	-2.82125847197096	0.00478356436301946	0.0126495535955527	SLC30A4
470	ENSG00000104177	415.859309244695	-0.855517021789596	0.248956281697574	-3.43641468275485	0.000589467977104973	0.00202303495737399	MYEF2
471	ENSG00000104267	3924.39446473649	0.975033391218922	0.188083541589778	5.18404419109426	2.17125451792223e-07	1.76614596769331e-06	CA2
472	ENSG00000104312	2689.48247696995	0.712153861303733	0.1164406058935	6.11602675749635	9.59372235570759e-10	1.36831909935984e-08	RIPK2
473	ENSG00000104332	11.0980535226501	1.28836271415659	0.331289689372146	3.88893091299724	0.000100686772290149	0.000420186842668902	SFRP1
474	ENSG00000104368	20.2825791281117	0.648195966656645	0.263435977247597	2.460544582517	0.0138726335137946	0.0317076011461514	PLAT
475	ENSG00000104371	1.86983630117909	0.920305639702861	0.279894991657625	3.28803896865937	0.0010088787383604	0.00326076806644805	DKK4
476	ENSG00000104415	8.58881652846562	1.32749991130119	0.324401943342309	4.09214537257077	4.27400562693377e-05	0.00019810367506516	CCN4
477	ENSG00000104427	66.6171762198894	-0.685270250127845	0.223414573631321	-3.06725850059666	0.00216031945558609	0.00633853148923367	ZC2HC1A
478	ENSG00000104450	392.112900678508	0.524763473579716	0.115108377024774	4.5588643254589	5.14309821816128e-06	3.04014630692043e-05	SPAG1
479	ENSG00000104522	1010.37936127113	0.586285491761109	0.0860187808421473	6.81578471609588	9.37506012887919e-12	2.07313751816324e-10	GFUS
480	ENSG00000104738	5289.72880524393	0.549913340866808	0.0921089219861101	5.9702505360961	2.36889536003974e-09	3.09070352007536e-08	MCM4
481	ENSG00000104856	1377.22200947224	0.694120233951203	0.155813593657111	4.45481178926344	8.39668222151996e-06	4.6975389479373e-05	RELB
482	ENSG00000104870	3227.63737560921	0.783463122418363	0.166250445316977	4.71254751182527	2.44639016972035e-06	1.55700896930911e-05	FCGRT
483	ENSG00000104879	45.3890839617695	0.801181043176863	0.228191648776026	3.51100072011503	0.000446423189089746	0.00158542731373332	CKM
484	ENSG00000104889	434.82645972738	0.598350535492422	0.100074431926559	5.97905502907603	2.24435737494675e-09	2.94771108779063e-08	RNASEH2A
485	ENSG00000104892	17.0429601806674	0.70003128861643	0.294539650629687	2.37669626863431	0.0174684654014979	0.0386212867255019	KLC3
486	ENSG00000104918	530.655408003963	1.4928894701028	0.263116536027626	5.67387170962927	1.39605698040254e-08	1.51898185055196e-07	RETN
487	ENSG00000104921	403.64873870243	1.22922599011044	0.264534707622529	4.64674749547212	3.37209504515365e-06	2.0914527319872e-05	FCER2
488	ENSG00000104951	123.72595235208	1.2057870761604	0.231905293214443	5.19948061317174	1.99846169247615e-07	1.63910781862813e-06	IL4I1
489	ENSG00000105048	142.464846214121	1.51145112485534	0.305380998356599	4.94939479859317	7.44446031062707e-07	5.34754375953903e-06	TNNT1
490	ENSG00000105072	99.9492155429337	-0.502463372932216	0.13466178646805	-3.73129887929589	0.000190495058446693	0.000739370656358019	C19orf44
491	ENSG00000105088	10.7029932556575	-0.702487861482005	0.190197193148171	-3.69347123295736	0.000221213545244337	0.000846206144529014	OLFM2
492	ENSG00000105136	228.508017371584	-0.651048689860891	0.0967606820438794	-6.72844254617439	1.7148868397571e-11	3.63380019254974e-10	ZNF419
493	ENSG00000105137	26.8293063487069	-0.789220103480808	0.290249480598975	-2.7191094428563	0.00654579459387028	0.0166000677811132	SYDE1
494	ENSG00000105173	448.921181094309	0.945588618441396	0.108294958033405	8.73160335082003	2.51087437716941e-18	2.10309416582062e-16	CCNE1
495	ENSG00000105193	8042.06038939239	0.516316936950092	0.0846313403142627	6.10077702932325	1.05554066697622e-09	1.48637871716865e-08	RPS16
496	ENSG00000105205	3608.13269190154	0.615105702431881	0.269514463794314	2.28227344006781	0.0224732016039942	0.0478887124543531	CLC
497	ENSG00000105245	229.947103992726	-0.534461031345827	0.0900157361707288	-5.93741776806823	2.89546189205112e-09	3.71762232951205e-08	NUMBL
498	ENSG00000105251	150.10004796064	-0.802576203581853	0.336825095072743	-2.38276843181332	0.0171829993895159	0.0380684367011395	SHD
499	ENSG00000105281	2084.90815005596	0.555984291930434	0.100029143823539	5.55822304058947	2.72534983768764e-08	2.74809977670752e-07	SLC1A5
500	ENSG00000105290	4.30600201603323	0.705799917614019	0.241559157396696	2.92185121533162	0.00347957717640602	0.00958084228895049	APLP1
501	ENSG00000105327	209.835156702999	0.573254173484002	0.132501229838044	4.32640643550774	1.51561654723812e-05	7.92718793204928e-05	BBC3
502	ENSG00000105369	354.713934256621	-0.618257002299608	0.151288199213502	-4.08661749901	4.37707858633498e-05	0.000202352992599714	CD79A
503	ENSG00000105372	31912.487144317	0.511813793186622	0.0714763475463858	7.16060362282043	8.03225873507676e-13	2.23206288511358e-11	RPS19
504	ENSG00000105419	5.26059096867668	1.60833540622471	0.296815920700377	5.41862917066452	6.0057740433596e-08	5.63065098669147e-07	MEIS3
505	ENSG00000105464	24.1566656885433	0.89361123693603	0.220160172945792	4.05891413046834	4.93014374568447e-05	0.000224189109427256	GRIN2D
506	ENSG00000105467	3.00355831553947	0.643167150243721	0.202489210677323	3.17630331064226	0.0014916490275147	0.0046072728790361	SYNGR4
507	ENSG00000105472	4821.2873752822	0.602251284317557	0.212581680882066	2.833034727257	0.00461083765471312	0.0122640269974148	CLEC11A
508	ENSG00000105492	135.664260663745	-0.598911174314054	0.233074936405434	-2.56960779889369	0.0101813709533495	0.0243334731730394	SIGLEC6
509	ENSG00000105507	1.8326574216677	-1.12962872828409	0.482457241256348	-2.34140693036852	0.0192112151157356	0.0418928585054792	CABP5
510	ENSG00000105509	48.4508539287553	1.12379648448215	0.400134754781612	2.80854504901854	0.00497659191863991	0.0131092334519046	HAS1
511	ENSG00000105538	13.6684730930617	0.812952766419108	0.180631598871925	4.50061213816485	6.77580466198186e-06	3.8862391273518e-05	RASIP1
512	ENSG00000105610	780.903145756497	0.817576543899025	0.234124364236503	3.49206092482175	0.000479308906917933	0.0016900492970893	KLF1
513	ENSG00000105613	34.1028053358956	-1.00881345186988	0.22041129197499	-4.57695902433323	4.71783824451018e-06	2.82069541103594e-05	MAST1
514	ENSG00000105641	31.9470093426627	-0.539840146822159	0.224155445922611	-2.40832938321087	0.0160257150098208	0.0359258454020184	SLC5A5
515	ENSG00000105656	1216.03209341456	0.609956314746333	0.0807632815748106	7.55239637187517	4.27321624942936e-14	1.56452579260035e-12	ELL
516	ENSG00000105672	9.09655572587285	0.563757844310077	0.163867387154746	3.44032973307679	0.000581005877687223	0.00199777300545994	ETV2
517	ENSG00000105697	15.6399469628908	0.973790688095388	0.223104656638437	4.36472596658308	1.2728221721928e-05	6.77300069272625e-05	HAMP
518	ENSG00000105737	652.30089373868	-0.55963612384224	0.171248233912979	-3.26798187084735	0.00108317303663162	0.00346835844516971	GRIK5
519	ENSG00000105750	445.29937876724	-0.635461682120066	0.0951193832647235	-6.68067496139598	2.37844232394601e-11	4.89385867280525e-10	ZNF85
520	ENSG00000105767	37.5979328077201	0.662919802596577	0.153875440477147	4.30815860244463	1.646193272427e-05	8.52228977798435e-05	CADM4
521	ENSG00000105810	28049.5996048109	-0.663511735558986	0.102121526617506	-6.49727591758551	8.1787380992324e-11	1.50653373888039e-09	CDK6
522	ENSG00000105825	8.48417494742443	1.90304130120208	0.520304440718009	3.65755344808498	0.000254634172992546	0.000960394861900731	TFPI2
523	ENSG00000105829	300.414407012515	-0.574728910685853	0.0955193317246094	-6.01688580006869	1.77804422574229e-09	2.39006293084829e-08	BET1
524	ENSG00000105835	16663.4023828979	1.2500779371621	0.16835680748646	7.42517012424724	1.12635048275858e-13	3.82556936969604e-12	NAMPT
525	ENSG00000105889	34.24464113138	-0.576586042179148	0.185162574146545	-3.11394483921365	0.00184603998781357	0.00553111772658766	STEAP1B
526	ENSG00000105963	332.039297091834	0.563366041977587	0.138797348151137	4.05891070313631	4.93021609682623e-05	0.000224189109427256	ADAP1
527	ENSG00000105976	106.491698611151	1.99481767354816	0.310801483071523	6.41830165620255	1.37802993920775e-10	2.39898800299137e-09	MET
528	ENSG00000106003	1129.07160790606	0.562163523040546	0.160046669543291	3.51249747742166	0.00044391621849391	0.0015771549203274	LFNG
529	ENSG00000106025	39.5054928800338	0.912826071042957	0.333718991086211	2.7353135285224	0.00623208850522778	0.0159158917858953	TSPAN12
530	ENSG00000106066	2441.42427944157	0.616858977267795	0.18514840139311	3.33170026112227	0.000863171705472402	0.00283262612716197	CPVL
531	ENSG00000106089	192.130320529794	1.60605769763539	0.260894308783399	6.15597061171918	7.46190609451275e-10	1.10233832379586e-08	STX1A
532	ENSG00000106125	13.8486231926437	0.769359190667129	0.195123880569131	3.94292686483626	8.04932073842355e-05	0.000346081811990768	MINDY4
533	ENSG00000106153	5086.10863723809	0.642631256748291	0.0574204331864794	11.1916824915143	4.4785377532821e-29	2.14933499689271e-26	CHCHD2
534	ENSG00000106211	1024.61502958691	0.506356666096424	0.154240876261427	3.28289541896913	0.00102746775353842	0.00331300978746716	HSPB1
535	ENSG00000106236	233.656424871803	0.93975317360641	0.370687889337412	2.53516017285101	0.0112395921235673	0.0264556518210742	NPTX2
536	ENSG00000106245	1561.91420910807	0.566925370571891	0.0612252069317795	9.25967259210067	2.05060028740617e-20	2.42750062023143e-18	BUD31
537	ENSG00000106261	4125.9142481639	-0.602200505793353	0.083397679348182	-7.22083048952945	5.16710299232029e-13	1.47749191360115e-11	ZKSCAN1
538	ENSG00000106268	843.824162597026	0.650512049478581	0.0705961821549492	9.21454998870611	3.12586704688209e-20	3.55807827894137e-18	NUDT1
539	ENSG00000106341	14.1496416226935	1.78779760657369	0.43575492142621	4.10275941513704	4.08251706826238e-05	0.000190370944278191	PPP1R17
540	ENSG00000106399	585.126224932706	0.54441617500259	0.077376978315039	7.03589345122795	1.97988192711978e-12	5.09518309853128e-11	RPA3
541	ENSG00000106460	1575.032902396	-0.75030160285249	0.0759997345798913	-9.87242398937287	5.48234696702281e-23	1.00360860921056e-20	TMEM106B
542	ENSG00000106479	652.673916019864	-0.63244843690771	0.0919868268471631	-6.87542399911814	6.18057512675109e-12	1.42161233841605e-10	ZNF862
543	ENSG00000106526	103.850155207071	-0.534395728529077	0.0934594517128131	-5.71794204583176	1.07821901152624e-08	1.20490465624112e-07	ACTR3C
544	ENSG00000106536	12.1914464307116	0.900414142758568	0.387867780673035	2.32144608968591	0.0202627804870347	0.0438175012316973	POU6F2
545	ENSG00000106541	20.8122441228947	-1.02487631797049	0.401983207215292	-2.54955007964199	0.0107862018371353	0.0255510386902362	AGR2
546	ENSG00000106546	5978.12621214761	1.05443734987361	0.169555632430237	6.21882820853772	5.00881325833038e-10	7.66737043346316e-09	AHR
547	ENSG00000106560	871.825761875037	-0.659263132767538	0.121220952218108	-5.4385246172737	5.3723587836035e-08	5.08512659490657e-07	GIMAP2
548	ENSG00000106565	813.733986069127	1.36112421797681	0.267792130771616	5.08276406052287	3.71981648423061e-07	2.85695420893092e-06	TMEM176B
549	ENSG00000106605	649.107972292965	0.535679293131187	0.160776976999414	3.33181592992098	0.000862813040455554	0.00283197248786863	BLVRA
550	ENSG00000106624	557.741554210116	-0.730816095864513	0.208463750089494	-3.50572267624837	0.000455369414480385	0.00161300512525996	AEBP1
551	ENSG00000106682	10469.1535449006	0.574451148719214	0.0579045165453458	9.92066220377393	3.38502829624738e-23	6.39446249536858e-21	EIF4H
552	ENSG00000106686	30.1494315760053	-0.560166841151311	0.134375524492107	-4.16866719790341	3.06385967587569e-05	0.00014796017477434	SPATA6L
553	ENSG00000106714	93.5520134304606	0.917659724774586	0.299612613038253	3.06282073864969	0.00219261363670939	0.00642267244260122	CNTNAP3
554	ENSG00000106803	1843.28552626712	0.517146824317754	0.064837865693909	7.97600011633843	1.51151799618244e-15	7.33334017983921e-14	SEC61B
555	ENSG00000106823	9.99315498293059	1.39493422706825	0.329930273691675	4.22796675024686	2.35812628870019e-05	0.000117588454109658	ECM2
556	ENSG00000107014	4.79139172362127	-1.01161380242363	0.258474696607118	-3.91378272497322	9.08614005787657e-05	0.000384973965659065	RLN2
557	ENSG00000107018	4.70692838802111	-1.01089376995058	0.208608130579322	-4.8458982262256	1.2604011946972e-06	8.56522924387225e-06	RLN1
558	ENSG00000107104	726.71708149859	-0.632396046678537	0.135769784360175	-4.65785557264267	3.19520239147873e-06	1.99217727758033e-05	KANK1
559	ENSG00000107130	201.225938419818	1.67319484742949	0.205635908032941	8.13668616262026	4.06243986058484e-16	2.219592141674e-14	NCS1
560	ENSG00000107201	668.250142133508	-0.583360979302433	0.115125112914375	-5.06719137584091	4.03728333368247e-07	3.07418697067752e-06	DDX58
561	ENSG00000107281	634.002680659587	-1.00141167509908	0.22597800857565	-4.43145632360876	9.35987735993607e-06	5.17445025779529e-05	NPDC1
562	ENSG00000107331	3222.50052311806	-0.631289973824032	0.111847404135743	-5.6442076479296	1.65943697227404e-08	1.76235779405922e-07	ABCA2
563	ENSG00000107338	97.4752654157224	0.650950167421643	0.154828572486983	4.20432841926751	2.61858491105518e-05	0.000128982558295719	SHB
564	ENSG00000107447	2022.33429701265	-1.23929638956362	0.436489288726984	-2.83923665842527	0.00452216042872423	0.0120679294759327	DNTT
565	ENSG00000107562	1284.99217497475	1.02471355058015	0.334023529536854	3.06778852376352	0.0021564916977378	0.00632939224408762	CXCL12
566	ENSG00000107679	238.83210439891	-0.519363589566322	0.127727060827408	-4.0661985502674	4.77862275385749e-05	0.000218358219866823	PLEKHA1
567	ENSG00000107779	149.561177236255	-0.635169893768092	0.226716130814373	-2.80160874079201	0.00508485012564731	0.0133533395922525	BMPR1A
568	ENSG00000107833	766.515169173109	0.718876058666469	0.0828069075709035	8.68135376328274	3.91085660642834e-18	3.20023413642157e-16	NPM3
569	ENSG00000107968	3402.07143024989	0.509689803708669	0.140531060376441	3.62688363941297	0.00028686248659542	0.00106743863672986	MAP3K8
570	ENSG00000108018	60.6930233606608	-1.38804852450696	0.271271677662864	-5.11682065914757	3.10728812373739e-07	2.43066586842312e-06	SORCS1
571	ENSG00000108106	815.731269760372	0.926887605862208	0.0851991233579179	10.8790744473789	1.45028025206744e-27	4.76900489554844e-25	UBE2S
572	ENSG00000108179	3472.28619632866	0.742083665703785	0.104686301333822	7.0886415533723	1.35434807061874e-12	3.59702757922885e-11	PPIF
573	ENSG00000108239	168.389939066112	0.676906533031263	0.26221979095065	2.58144715384453	0.0098387053399135	0.0236184792106048	TBC1D12
574	ENSG00000108244	59.5481101332998	0.76224869880131	0.331509998124128	2.29932340838752	0.0214865815533065	0.046107217962787	KRT23
575	ENSG00000108309	78.854237798669	0.89661423073706	0.228470137432647	3.92442636404236	8.69366455613528e-05	0.000370555452528311	RUNDC3A
576	ENSG00000108342	12.2815123775515	3.04269477458129	0.369614025974999	8.23208688186282	1.83979733005572e-16	1.0676235682941e-14	CSF3
577	ENSG00000108387	15.746720713622	0.852134329557876	0.220741449485729	3.86032768899148	0.000113235068233974	0.000467499443531895	SEPTIN4
578	ENSG00000108551	294.952425812828	0.775564859007917	0.23667091304914	3.27697581851508	0.00104925355171686	0.00337223444666719	RASD1
579	ENSG00000108556	119.738796727986	0.516116533740355	0.14821724772178	3.48216244515053	0.000497381863529709	0.0017459928892817	CHRNE
580	ENSG00000108641	44.4494059210278	0.538395793923679	0.136290475569654	3.95035523702845	7.80352850943083e-05	0.00033722865841315	B9D1
581	ENSG00000108688	64.5492268528308	3.39740677102176	0.509416277889833	6.66921517524905	2.57174963447057e-11	5.24902968497631e-10	CCL7
582	ENSG00000108691	361.415643401564	1.27516305321986	0.379066549470285	3.36395562995942	0.000768338946344293	0.00255112091814428	CCL2
583	ENSG00000108700	27.7666080049465	1.02998632719755	0.408086260539475	2.52394267289456	0.0116046851125885	0.027160194219617	CCL8
584	ENSG00000108773	1789.24977811766	-0.539604676671285	0.09059249035373	-5.95639522177092	2.57862303392275e-09	3.33008067006301e-08	KAT2A
585	ENSG00000108786	35.5093785699198	-0.554036365552778	0.140976656455282	-3.92998656290675	8.49506087983883e-05	0.000363223684188052	HSD17B1
586	ENSG00000108798	228.20761423913	-0.544675341056904	0.203215154091427	-2.68028899464778	0.0073558623675696	0.0184254546566417	ABI3
587	ENSG00000108821	50.3304418225395	1.14914745842273	0.241743169465322	4.75358811983963	1.99837944819436e-06	1.29887349420158e-05	COL1A1
588	ENSG00000108829	4447.67310598384	0.784598908701667	0.0593782653683287	13.2135707204434	7.32647677901023e-40	2.16827080274808e-36	LRRC59
589	ENSG00000108848	5677.8311574889	-0.737789613489598	0.0750880947480537	-9.82565366673818	8.73057756564127e-23	1.53493926567418e-20	LUC7L3
590	ENSG00000108924	105.646548868261	-1.29270285114092	0.311209786891317	-4.15379883792785	3.27000672465679e-05	0.000156722022698328	HLF
591	ENSG00000108932	185.919785823248	0.843746857770801	0.269311401810978	3.13297859688467	0.00173042059918207	0.00522976983166685	SLC16A6
592	ENSG00000108950	69.7668980589897	1.01349135523762	0.312957567979165	3.23843056993941	0.0012018927069663	0.0038069940773458	FAM20A
593	ENSG00000109063	214.351227075226	-0.780070306909749	0.0903562478216312	-8.6332746845537	5.96200322794408e-18	4.58299962418195e-16	MYH3
594	ENSG00000109089	22.950167748653	0.549575800628676	0.196420372040793	2.79795723284008	0.00514269214898465	0.0134807771611338	CDR2L
595	ENSG00000109099	177.469668442641	1.16123122612718	0.249978579757125	4.64532292028946	3.39544915598675e-06	2.10153330996363e-05	PMP22
596	ENSG00000109193	5.09337156958447	-1.28365024561759	0.39322433542535	-3.26442218849214	0.00109687586821387	0.00350751391893996	SULT1E1
597	ENSG00000109255	33.1863928696991	0.980791869897383	0.346647376830778	2.82936475349754	0.00466405084964253	0.0123833060611696	NMU
598	ENSG00000109339	16.7231091090746	-0.99564302703768	0.209471638896547	-4.75311613678358	2.00305211045122e-06	1.3014341868014e-05	MAPK10
599	ENSG00000109452	1117.7082683138	-0.589855096433064	0.210390758581683	-2.80361694786159	0.00505329020380824	0.0132846216544939	INPP4B
600	ENSG00000109472	13.5152136378974	1.3520385371032	0.295468785784448	4.57590988338628	4.74154631810847e-06	2.83200934983693e-05	CPE
601	ENSG00000109501	67.7102950119668	-0.708475816979974	0.241001425919875	-2.93971628705433	0.00328512900463807	0.00912895707908578	WFS1
602	ENSG00000109519	1250.700716867	0.767037820050575	0.0788383434893718	9.72924830864794	2.2625870840582e-22	3.75483727585248e-20	GRPEL1
603	ENSG00000109576	58.8544904024534	-0.971157096625002	0.285932956653316	-3.39645037071574	0.000682659356025586	0.00229844182498034	AADAT
604	ENSG00000109684	73.9583042433374	-1.42899034366777	0.238115317120967	-6.00125334625916	1.95800204745996e-09	2.61218950839569e-08	CLNK
605	ENSG00000109705	0.40630625686513	1.24147966804947	0.496982010015501	2.49803744004887	0.0124883003465462	0.0289157320711464	NKX3-2
606	ENSG00000109738	14.5501223807794	-0.711624301559414	0.295411498887576	-2.40892553011363	0.0159995623022854	0.0358808067443398	GLRB
607	ENSG00000109743	1846.24175419887	0.788555158310261	0.169728533068675	4.64597875238336	3.38467841542453e-06	2.0968528615154e-05	BST1
608	ENSG00000109805	1256.74615669119	0.530760613306184	0.112247875457891	4.72846912372338	2.26219018697434e-06	1.45279244665835e-05	NCAPG
609	ENSG00000109846	3.78215199821074	1.47763028574228	0.356346846859341	4.14660687688233	3.37438703714823e-05	0.000160942762875748	CRYAB
610	ENSG00000109944	146.538007650484	-0.731026173274715	0.156310516114008	-4.67675618665046	2.91448431972904e-06	1.8274187169996e-05	JHY
611	ENSG00000110025	23.2147737588662	-0.665383451468809	0.14454773708594	-4.60320904970797	4.160302544007e-06	2.51959387018868e-05	SNX15
612	ENSG00000110042	733.099772762379	0.556011956345809	0.183830716497303	3.02458678799724	0.00248973027560324	0.00717726707005248	DTX4
613	ENSG00000110047	3061.3187935139	0.603762252507857	0.100114898987215	6.03069331953235	1.6325774423251e-09	2.20286304280903e-08	EHD1
614	ENSG00000110077	4157.28037162078	0.516889104253964	0.21891041036216	2.3611901480557	0.0182163876214615	0.0400233104422533	MS4A6A
615	ENSG00000110092	105.416243539417	1.34873678860747	0.24111790965417	5.59368149193866	2.22304610100155e-08	2.28177049800488e-07	CCND1
616	ENSG00000110200	682.410190280315	0.509356044319716	0.0731130935319974	6.96668708316658	3.24491302794901e-12	7.98059842621754e-11	ANAPC15
617	ENSG00000110203	335.830500416412	1.66352150663341	0.282897257854205	5.88030269098873	4.09516902909494e-09	5.0498553090027e-08	FOLR3
618	ENSG00000110237	1043.90065961694	-0.808327606393824	0.138822086355687	-5.82275938659174	5.78838622653644e-09	6.89365353619099e-08	ARHGEF17
619	ENSG00000110318	39.299932856033	-1.61311042840349	0.222392640480783	-7.25343439835131	4.06334229682737e-13	1.19063975519412e-11	CEP126
620	ENSG00000110427	6.50736656590371	-0.993144455024195	0.324768950552395	-3.05800309215203	0.00222817276872402	0.00650757415733513	KIAA1549L
621	ENSG00000110436	33.8672824088231	1.5472378902495	0.294476962057831	5.25418993539348	1.48677388215852e-07	1.25538011533471e-06	SLC1A2
622	ENSG00000110446	915.085627199912	0.705652904771527	0.206927084763231	3.41015244852527	0.00064926576645928	0.00220271536396971	SLC15A3
623	ENSG00000110455	1261.4072831874	-0.716525649091922	0.124571451564067	-5.75192502050449	8.82329331979537e-09	1.00885524455638e-07	ACCS
624	ENSG00000110693	616.393090444636	0.887073028805871	0.243851819670123	3.63775439529581	0.000275025495329441	0.00102986666397404	SOX6
625	ENSG00000110777	120.808577555609	-0.655128097259313	0.189157317780746	-3.46340339853348	0.000533388079904043	0.00185349748235931	POU2AF1
626	ENSG00000110801	305.156182355604	0.600589449107267	0.0784260711973186	7.65803309968435	1.88802233384911e-14	7.36826650157333e-13	PSMD9
627	ENSG00000110841	1061.48438166429	-0.558537146781369	0.125474718753035	-4.45139190055256	8.53154777349067e-06	4.76698218419993e-05	PPFIBP1
628	ENSG00000110887	2.11420202425872	0.541958269882062	0.231044396483081	2.3456888724923	0.0189919534912937	0.0414605505464597	DAO
629	ENSG00000110944	53.9016785425413	0.790866871185864	0.154379132506483	5.12288713082808	3.00892478397749e-07	2.36100209408256e-06	IL23A
630	ENSG00000111186	61.2266833595032	0.793296490568687	0.195213103790325	4.0637461070275	4.82913535106213e-05	0.000220372666867901	WNT5B
631	ENSG00000111206	1006.89766689609	0.560696186384669	0.117201392333067	4.78404031917355	1.71806197681355e-06	1.13200840527934e-05	FOXM1
632	ENSG00000111215	104.388661244355	-0.553379056644979	0.0985436084546775	-5.61557533078861	1.95909281110105e-08	2.04272525230307e-07	PRR4
633	ENSG00000111247	676.597344121338	0.512373840867668	0.101379431682757	5.05402163301744	4.32602575955499e-07	3.27439213181662e-06	RAD51AP1
634	ENSG00000111249	48.7052458606906	1.10669367268362	0.271886213616556	4.07042952992242	4.69265350074287e-05	0.000214872223343711	CUX2
635	ENSG00000111252	4531.19686050511	0.678914214924423	0.110240522193266	6.15848148591129	7.34457686136718e-10	1.08590883702995e-08	SH2B3
636	ENSG00000111254	10.52559314677	-0.665391507199593	0.175465034644665	-3.79216012208405	0.000149342566331235	0.000595659467732198	AKAP3
637	ENSG00000111275	1208.52502894114	0.502316008867466	0.188830864566155	2.66013720808594	0.00781088246587729	0.0194010127215811	ALDH2
638	ENSG00000111341	14.2897996314077	0.956270352958791	0.281056223565327	3.40241657284106	0.000667927441698616	0.00225568421115297	MGP
639	ENSG00000111537	20.5232985870563	1.35718522453784	0.223609232154122	6.06945076222259	1.28348433708652e-09	1.76810173573664e-08	IFNG
640	ENSG00000111602	1506.82656469954	0.559186414036376	0.0867617849136198	6.44507734128687	1.15541481296537e-10	2.0682158098615e-09	TIMELESS
641	ENSG00000111664	28.509023087773	-0.934664008735081	0.216251862487537	-4.32210848028627	1.54545165562044e-05	8.05713007893485e-05	GNB3
642	ENSG00000111665	283.569850674006	0.549042528234399	0.119672643277781	4.58786998595807	4.47791357619209e-06	2.6900719242274e-05	CDCA3
643	ENSG00000111669	9963.55694194049	0.723093730691068	0.0687960961572134	10.5106796908744	7.71355984249803e-26	2.17412193846409e-23	TPI1
644	ENSG00000111713	3.62661734990116	-0.785638305562489	0.197029391441384	-3.98741680017935	6.67966175349886e-05	0.000294812668440522	GYS2
645	ENSG00000111775	760.040725201352	0.955848900775626	0.0823970362774108	11.600525261097	4.09556740552923e-31	3.03020793416594e-28	COX6A1
646	ENSG00000111801	812.178316526028	-0.707149265225886	0.112442232400965	-6.28900058391062	3.19516268945135e-10	5.13917607577787e-09	BTN3A3
647	ENSG00000111837	33.2165183950107	0.673937084721602	0.1837020935699	3.66864128559952	0.000243842927892174	0.000924603645223432	MAK
648	ENSG00000111879	18.2716719824504	-0.829502933055359	0.244152049361761	-3.39748503124904	0.00068008308503361	0.00229063644555042	FAM184A
649	ENSG00000111981	16.1692048144869	1.01460722894158	0.232616339465685	4.36171952181912	1.29044231608541e-05	6.86059407387082e-05	ULBP1
650	ENSG00000112029	815.11822331481	0.594010897443796	0.0943022676772465	6.29900968529011	2.99553276836811e-10	4.85768724821119e-09	FBXO5
651	ENSG00000112033	534.540763521847	0.611357069157111	0.151011414674037	4.04841627685394	5.15653732828381e-05	0.000233762147915077	PPARD
652	ENSG00000112077	1966.54213188561	1.52100568846375	0.262836742722912	5.78688379983168	7.17041430262084e-09	8.37664781392357e-08	RHAG
653	ENSG00000112096	13283.1882597161	1.00679252784195	0.133587293383085	7.53658901490575	4.82423703562332e-14	1.7554093656058e-12	SOD2
654	ENSG00000112144	666.709064413808	-0.518308080282288	0.0855820339615031	-6.05627205022302	1.39312319142164e-09	1.90436401155304e-08	CILK1
655	ENSG00000112149	3536.61252565486	1.32563589422318	0.181437864333986	7.30628030201559	2.74638960195659e-13	8.43730798649536e-12	CD83
656	ENSG00000112175	16.1519772887026	1.54188901813691	0.395237730298883	3.90116858775328	9.57294518382725e-05	0.000402146843268658	BMP5
657	ENSG00000112183	2.47026573490002	1.51791831409846	0.393075341549131	3.86164725601016	0.000112625097029939	0.000465413974391583	RBM24
658	ENSG00000112186	2.56706427400777	1.27244053162967	0.404586991530472	3.14503569879071	0.00166066564322487	0.00505025515100944	CAP2
659	ENSG00000112218	27.105964904154	-1.08338746824978	0.303202320425902	-3.57315031998426	0.000352712148199701	0.00128632360147507	GPR63
660	ENSG00000112232	79.8447241711072	-0.70197258733365	0.263130867516246	-2.66776982100099	0.00763565502351652	0.0190083171530328	KHDRBS2
661	ENSG00000112312	801.679404962127	0.775607372533911	0.0745633068035775	10.4019980575311	2.42788049721483e-25	6.24809767957155e-23	GMNN
662	ENSG00000112320	44.4136350403446	0.871136079152961	0.278898010831812	3.12349333921315	0.00178717910318071	0.00537698057187053	SOBP
663	ENSG00000112414	439.736904159982	-2.49104869588157	0.335582397035928	-7.42306127462008	1.14443797247583e-13	3.87820325901779e-12	ADGRG6
664	ENSG00000112530	6.97757424197599	-1.20871523466204	0.281983616406912	-4.28647327126205	1.8153203287163e-05	9.30561289752174e-05	PACRG
665	ENSG00000112562	5.33361403691658	1.39572168233145	0.349812538117146	3.98991325423576	6.60974642046195e-05	0.000292326941938089	SMOC2
666	ENSG00000112619	5.79734983053565	-0.700395498137924	0.29311458987922	-2.38949381000286	0.016871608167837	0.0375161991262622	PRPH2
667	ENSG00000112667	364.295324405881	0.746067274217321	0.102722395446762	7.26294661424625	3.78747447774377e-13	1.11806462973257e-11	DNPH1
668	ENSG00000112695	3065.49079147033	0.641235346664045	0.0587116704367308	10.9217697587919	9.07108110956421e-28	3.22150374525063e-25	COX7A2
669	ENSG00000112715	1716.52465073761	1.40944405984457	0.178184815718207	7.91001216441225	2.57363745827132e-15	1.19010625902406e-13	VEGFA
670	ENSG00000112742	890.74439270437	0.55099873443875	0.107337755815168	5.13331707239668	2.84679712488327e-07	2.24258171355109e-06	TTK
671	ENSG00000112769	28.3398449505576	1.42764275437915	0.323382857885089	4.41471376595494	1.0114372770196e-05	5.52448222947925e-05	LAMA4
672	ENSG00000112782	13.8998754633213	-0.5786534364215	0.163394210403263	-3.54145618130143	0.000397924946875725	0.00143296558135718	CLIC5
673	ENSG00000112796	30.1859737924584	-1.12655289895003	0.239121653426498	-4.71121240091424	2.46247423079441e-06	1.56612302708511e-05	ENPP5
674	ENSG00000112799	1076.62751710539	0.660250103911369	0.240090904242455	2.75000048833427	0.00595951758871862	0.0153144940409373	LY86
675	ENSG00000112874	144.030912141564	-0.817114549766745	0.146929437354807	-5.56127188994515	2.67815571826583e-08	2.70204608461627e-07	NUDT12
676	ENSG00000112936	125.117690564337	1.6109401403287	0.306800939928467	5.25076663945133	1.51467472824427e-07	1.27608544902406e-06	C7
677	ENSG00000112964	19.0923086933996	0.856056205640888	0.26772673199111	3.19749992566792	0.00138624447079149	0.00431321939159706	GHR
678	ENSG00000112984	599.440872409477	0.50677226861089	0.144493400808362	3.50723469567312	0.000452789607094529	0.00160482735592366	KIF20A
679	ENSG00000113070	1621.39990530969	1.40121422010845	0.20386414565368	6.87327443290985	6.27446909565645e-12	1.43947994485235e-10	HBEGF
680	ENSG00000113231	36.5551097133942	-0.783382319901511	0.250752034691406	-3.12413145865636	0.00178330764074909	0.00536624195505534	PDE8B
681	ENSG00000113248	9.65753036593579	-0.700855344325566	0.294684230285508	-2.37832660284039	0.0173914142769826	0.0384773664735086	PCDHB15
682	ENSG00000113302	6.35891612704473	1.29926790730055	0.491166448607781	2.64527007287111	0.00816257394330603	0.0201372593867533	IL12B
683	ENSG00000113441	6575.58633097157	-0.512947973536288	0.0638227459439778	-8.03707151658035	9.20109724505978e-16	4.64158760740132e-14	LNPEP
684	ENSG00000113448	5479.01752326527	0.555124206008234	0.124218694975106	4.46892640531671	7.86131704100419e-06	4.42732022509075e-05	PDE4D
685	ENSG00000113492	1.6360992757437	1.15451258550955	0.39114055201684	2.9516565836923	0.00316074243732008	0.00882057260089466	AGXT2
686	ENSG00000113494	395.719658273608	1.85735262552317	0.327549552867765	5.67044775137581	1.42424801148127e-08	1.54397875090799e-07	PRLR
687	ENSG00000113645	29.5300883014328	0.929022515285442	0.268846465297531	3.45558761301659	0.000549094707112603	0.00190360693365843	WWC1
688	ENSG00000113734	489.270806043087	0.706439313652156	0.0858246210228511	8.2311964239733	1.85352743308763e-16	1.07208751235626e-14	BNIP1
689	ENSG00000113739	4.63850822956848	1.59014085909261	0.46027014542078	3.4547990455451	0.000550703117624398	0.00190806541651833	STC2
690	ENSG00000113763	17.007537906311	0.747633383549918	0.324938355243187	2.30084682674775	0.0214002905539165	0.0459387039852388	UNC5A
691	ENSG00000113811	1164.84482882466	0.627034781980469	0.0756858144937572	8.28470679974235	1.18400411213929e-16	7.10282466866803e-15	SELENOK
692	ENSG00000113916	2889.10024127604	0.671324771444904	0.157931974124332	4.25072107891467	2.13083390919094e-05	0.000107309182431944	BCL6
693	ENSG00000113946	1.16546990587685	-1.54456820962687	0.477837396499466	-3.23241383144568	0.00122749149820784	0.00387632340986602	CLDN16
694	ENSG00000113971	784.310387225015	-0.686004813582503	0.0752368900483249	-9.11793155115636	7.6571753959739e-20	8.29075996989686e-18	NPHP3
695	ENSG00000114019	25.1931431110252	0.864846245426452	0.257064872878951	3.36431125630183	0.00076734949791201	0.0025483121440852	AMOTL2
696	ENSG00000114115	1.96565032028763	1.14941736514311	0.342564576829665	3.35533047748436	0.000792702242168789	0.00262442951631476	RBP1
697	ENSG00000114125	1004.82913918534	0.562202354541048	0.0774080654831854	7.26283948619244	3.79047647180834e-13	1.11806462973257e-11	RNF7
698	ENSG00000114204	112.325082355289	-0.998400256583443	0.220285593904827	-4.53229936141351	5.83450845137607e-06	3.4001761263894e-05	SERPINI2
699	ENSG00000114315	32.0239814922933	0.839242439691033	0.237952557863014	3.52693178517617	0.000420405060858955	0.00150203876572886	HES1
700	ENSG00000114349	1.02071029651949	1.18794308741127	0.450563360348012	2.63657277079457	0.00837482348156971	0.0205900038891756	GNAT1
701	ENSG00000114405	11.2621098726881	0.906536284759601	0.358809057815895	2.52651449291101	0.0115200635140363	0.0270048538374578	C3orf14
702	ENSG00000114487	24.3001214422135	-2.2361254262189	0.29601257058125	-7.55415697998245	4.21581464917056e-14	1.54669877531656e-12	MORC1
703	ENSG00000114529	21.533228667091	0.54961398062976	0.194709788548353	2.82273420729062	0.00476160289914952	0.012597107073927	C3orf52
704	ENSG00000114554	445.455972599308	0.647689214356111	0.163730082217057	3.95583515005794	7.62677417285215e-05	0.000330717042704116	PLXNA1
705	ENSG00000114638	3.95871622616795	2.68685217416364	0.535413076848144	5.01827895198326	5.21364366797492e-07	3.8735845444448e-06	UPK1B
706	ENSG00000114646	7.86090901111192	0.531731524913838	0.145189444935977	3.66232907046591	0.000249932515984804	0.000945271924673517	CSPG5
707	ENSG00000114654	187.090844744068	-0.689217789118446	0.290323040623876	-2.37396862349397	0.0175980458486464	0.0388667288724397	EFCC1
708	ENSG00000114656	71.2154220008155	-0.838805183567676	0.219404501698229	-3.82309923941933	0.000131784707812298	0.000535369722402878	CFAP92
709	ENSG00000114698	120.72441295047	-0.806169093149167	0.302591370638801	-2.66421706424497	0.00771677509925209	0.0191806796524943	PLSCR4
710	ENSG00000114805	127.431489218282	-1.56960429600846	0.223169540516449	-7.03323711818445	2.01795991092829e-12	5.17069468085912e-11	PLCH1
711	ENSG00000114993	160.239509673743	-0.868997475478209	0.156431433329093	-5.5551333704784	2.77399874070458e-08	2.79081561692301e-07	RTKN
712	ENSG00000115008	44.9635721800266	1.11282442870317	0.323022564778918	3.44503619883276	0.000570982920342751	0.00196719901368379	IL1A
713	ENSG00000115009	30.6642188622321	2.64509519465434	0.300102051660739	8.81398570924993	1.20773458753354e-18	1.07450810826913e-16	CCL20
714	ENSG00000115041	20.5990114048033	-0.709816387129326	0.287423715681193	-2.46958183477332	0.0135271074547258	0.0310136665040112	KCNIP3
715	ENSG00000115107	746.566876656867	0.644713537156125	0.136204801082233	4.73341271404142	2.20775929600195e-06	1.4227736771916e-05	STEAP3
716	ENSG00000115112	60.1831806217651	0.632530921873134	0.243377363413385	2.59897187232964	0.00935034345918049	0.0226112009811614	TFCP2L1
717	ENSG00000115128	2706.7595064155	0.556550391432027	0.0554343059327269	10.039818882326	1.01861012985433e-23	2.03229888492398e-21	SF3B6
718	ENSG00000115155	21.9032628984283	1.40063140680363	0.275602422717455	5.082072185699	3.73339471150849e-07	2.86614309953551e-06	OTOF
719	ENSG00000115163	212.809662701883	0.641030724969016	0.138458245095963	4.62977646816721	3.66060681236683e-06	2.24918322377847e-05	CENPA
720	ENSG00000115165	6191.55083869422	0.712113558483867	0.140178229586171	5.08005815586443	3.77319342015332e-07	2.89169596727071e-06	CYTIP
721	ENSG00000115221	3.98069337663549	-0.647205572563803	0.243335349009918	-2.65972689622429	0.00782040353302306	0.0194219448301945	ITGB6
722	ENSG00000115226	4.51882252710561	1.26721410384187	0.286020023301978	4.43050835816467	9.40112031952648e-06	5.18917294105787e-05	FNDC4
723	ENSG00000115257	104.919760722847	-0.575514640754152	0.149004909253719	-3.86238710950248	0.000112284456394351	0.000464114313825534	PCSK4
724	ENSG00000115295	876.216853381279	-0.600204374982358	0.138866238305954	-4.32217637853754	1.54497600347248e-05	8.05701582780052e-05	CLIP4
725	ENSG00000115297	2.41476200861091	-1.13138826132264	0.293628051917571	-3.8531341060024	0.000116615476904346	0.000480338905912889	TLX2
726	ENSG00000115350	525.970172217165	0.763655624399333	0.0982437639380363	7.773069697136	7.66065617689718e-15	3.28575535587351e-13	POLE4
727	ENSG00000115380	21.7045294966996	1.61771746871401	0.340399005410235	4.75241538019302	2.01000900914826e-06	1.30547659017723e-05	EFEMP1
728	ENSG00000115414	1330.5289216589	1.94232221985086	0.319430053680192	6.08058696253885	1.19743386449774e-09	1.65986207118551e-08	FN1
729	ENSG00000115425	98.4199381936043	0.635589473675818	0.212909643590682	2.98525450964417	0.00283342466926543	0.00803467292432868	PECR
730	ENSG00000115457	993.629556780945	0.543800072836692	0.227149062421502	2.39402296905635	0.016664705154895	0.0371426094433877	IGFBP2
731	ENSG00000115461	139.812874179695	1.40825351451103	0.306570753317681	4.59356771404655	4.35731540811224e-06	2.6281538621552e-05	IGFBP5
732	ENSG00000115541	609.506499561545	0.764745973610785	0.115656110928257	6.61224009239915	3.78547372621816e-11	7.48537382588596e-10	HSPE1
733	ENSG00000115590	411.484650312285	0.807758364903712	0.27975217240088	2.88740694297883	0.00388431487032876	0.0105432251838013	IL1R2
734	ENSG00000115594	546.048265134341	1.36911948997504	0.206487798704474	6.63051036702914	3.34528176843669e-11	6.68943337411378e-10	IL1R1
735	ENSG00000115598	37.5755083211215	1.65990270165784	0.283326577618516	5.85861981466774	4.66729820725263e-09	5.68430824870953e-08	IL1RL2
736	ENSG00000115641	162.401834876877	0.80827462348613	0.232769644610661	3.472422810277	0.000515783312053329	0.00180066117438779	FHL2
737	ENSG00000115718	53.3111698616393	0.555895257765654	0.243685886339798	2.28119595318093	0.0225368541223497	0.0480013096618165	PROC
738	ENSG00000115758	5501.73414351306	0.838344645913322	0.0980590833213776	8.54938285692251	1.23748393405586e-17	8.89635717288658e-16	ODC1
739	ENSG00000115828	586.450124929747	0.708571752682096	0.228283630010089	3.10390960863371	0.00190981669320464	0.00569385745823284	QPCT
740	ENSG00000115844	6.89216681615997	1.30407642782395	0.241850207211919	5.39208315286358	6.96455236385684e-08	6.42890605075332e-07	DLX2
741	ENSG00000115850	73.3633789392552	-0.683443470856569	0.255933513617776	-2.67039459270371	0.00757621548166172	0.0188894774372181	LCT
742	ENSG00000115896	312.171824463468	0.613772764581186	0.197052880789167	3.11476169301925	0.00184093575124576	0.0055209417555938	PLCL1
743	ENSG00000115963	61.0728053044391	1.96196681526033	0.322044243537351	6.09222755764854	1.11350245769122e-09	1.55811372271261e-08	RND3
744	ENSG00000116014	4.27468128743905	0.646755944570512	0.248529030944468	2.60233559883402	0.00925911962931412	0.0224327945939882	KISS1R
745	ENSG00000116016	313.318315471779	0.895528742057316	0.185030200761756	4.83990580116375	1.29900685962129e-06	8.80735578705431e-06	EPAS1
746	ENSG00000116030	3127.88826355267	0.518745997812516	0.0510041377496857	10.1706649832682	2.68072203367841e-24	5.6001860178856e-22	SUMO1
747	ENSG00000116132	5.64366374026125	1.73104193605546	0.389965000426952	4.43896743082132	9.03914924068962e-06	5.02058720884972e-05	PRRX1
748	ENSG00000116138	926.931278045712	-0.538647038450845	0.0544246955240718	-9.89710706259448	4.28490547045856e-23	7.92573608738881e-21	DNAJC16
749	ENSG00000116141	8.94249018731906	1.41067406094265	0.303057860681983	4.65480109233317	3.24293620099924e-06	2.0183953074358e-05	MARK1
750	ENSG00000116260	5639.53173110784	0.548170765659453	0.106447450566547	5.14968430659369	2.60925263450197e-07	2.07118904921107e-06	QSOX1
751	ENSG00000116273	510.171480930705	0.557730808972407	0.105526890566677	5.28520082395498	1.25566929614945e-07	1.08027711684718e-06	PHF13
752	ENSG00000116285	114.705728491757	1.00819841367944	0.206199137073267	4.88944050876997	1.01122977087543e-06	7.08060214567626e-06	ERRFI1
753	ENSG00000116288	3127.91531373051	0.545882142536724	0.0505921643447673	10.7898554965298	3.84393474588601e-27	1.21887052290532e-24	PARK7
754	ENSG00000116514	1492.84365526143	0.619770473530932	0.112290572374686	5.51934557304516	3.40264464852988e-08	3.352983408654e-07	RNF19B
755	ENSG00000116544	47.7852469732593	0.723310105799042	0.19802326135047	3.65265222310877	0.000259545642064397	0.000976637416007098	DLGAP3
756	ENSG00000116574	996.841352305407	0.785822088430631	0.186791932220841	4.20693805716174	2.5885405541197e-05	0.000127679762831954	RHOU
757	ENSG00000116586	775.29822292861	0.51453188952934	0.0781446864274584	6.58434902041586	4.56882726634812e-11	8.82792881050528e-10	LAMTOR2
758	ENSG00000116670	794.805575751372	0.617150772906492	0.0697282731655506	8.85079674124781	8.68966914258692e-19	8.07866256360817e-17	MAD2L2
759	ENSG00000116690	15.4425836446839	0.825141551433368	0.229329130574048	3.59806688913836	0.000320591178355165	0.00118033123658567	PRG4
760	ENSG00000116717	1728.20833418134	0.741971833546052	0.131431621317275	5.64530686078152	1.6488688403628e-08	1.75323137714505e-07	GADD45A
761	ENSG00000116729	83.0884349774813	1.32508802001996	0.27325500425044	4.84927265524298	1.23914998740894e-06	8.44019421803627e-06	WLS
762	ENSG00000116741	3465.23367091262	0.698914537555385	0.171544525384769	4.07424565714203	4.61637333740346e-05	0.000211816385923187	RGS2
763	ENSG00000116761	100.663187919903	0.630429166441076	0.12216953075152	5.16028147577404	2.46578828599774e-07	1.97496628752647e-06	CTH
764	ENSG00000116774	55.5763286707044	1.38950456016428	0.225406702701145	6.16443319348206	7.07360525993691e-10	1.05374168289178e-08	OLFML3
765	ENSG00000116783	1.49012336445083	-0.999214151627153	0.294515615025113	-3.39273743275701	0.000691979327406972	0.00232541198273384	TNNI3K
766	ENSG00000116791	404.710137215579	-0.724918312755087	0.127677819546557	-5.67771532541524	1.36505639422249e-08	1.48929809740728e-07	CRYZ
767	ENSG00000116824	277.426738626652	-0.586759405563136	0.167378748987008	-3.50557886896789	0.000455615491442099	0.00161355490258024	CD2
768	ENSG00000116833	27.1379106652653	-0.835691572594012	0.300736408553194	-2.77881742558016	0.00545571797657333	0.0141736918961247	NR5A2
769	ENSG00000116962	1294.15765573836	0.587220616365691	0.251071414243319	2.33885891842949	0.0193427362438312	0.0421330921837231	NID1
770	ENSG00000116985	95.048833754063	0.962255331797922	0.232290364592746	4.14246769763765	3.43588773463595e-05	0.000163088171592737	BMP8B
771	ENSG00000117013	18.3987229560763	0.877310304844089	0.171563912187598	5.11360631532339	3.16065732694417e-07	2.46697987492517e-06	KCNQ4
772	ENSG00000117020	1383.72349061684	-0.633010473037608	0.213340061377765	-2.96714301547295	0.00300581108443314	0.00845196950534905	AKT3
773	ENSG00000117091	1502.96199889108	0.518643409608435	0.179457796441126	2.89005782915977	0.00385170964147761	0.0104675249623076	CD48
774	ENSG00000117114	38.6963197949084	0.783126002942091	0.282495382250424	2.7721727580236	0.0055683475606963	0.0144283011287442	ADGRL2
775	ENSG00000117118	2026.82408146121	0.547062061117351	0.0494356200146951	11.066151510889	1.83095921261881e-28	7.74103398535054e-26	SDHB
776	ENSG00000117143	1439.0262031267	0.526527032759794	0.0962709488422002	5.46922035247451	4.52019497484156e-08	4.34334968442973e-07	UAP1
777	ENSG00000117228	523.314459986343	-0.585854056223849	0.222715022085764	-2.63050983601028	0.00852569024556983	0.0209074273844198	GBP1
778	ENSG00000117266	224.791078905609	-0.526887322274964	0.140339296718351	-3.75438194857411	0.000173769718215326	0.0006828123227151	CDK18
779	ENSG00000117322	29.9042570231857	-1.09882861792724	0.212176013779726	-5.17885409548701	2.2325298785557e-07	1.80935796684225e-06	CR2
780	ENSG00000117394	4199.35636645077	0.783691887199422	0.153445632488075	5.10729353773119	3.26805865485364e-07	2.53964628158582e-06	SLC2A1
781	ENSG00000117399	729.683955764365	0.78914350316727	0.1445367930349	5.45981052019552	4.7664300131454e-08	4.5504031044851e-07	CDC20
782	ENSG00000117400	248.947146960143	-1.14441705302098	0.225016642499906	-5.08592182474441	3.65844733236146e-07	2.81713409759254e-06	MPL
783	ENSG00000117410	4077.13648776486	0.649742389409253	0.0741830361321227	8.75863840692687	1.97622959838883e-18	1.70349072711604e-16	ATP6V0B
784	ENSG00000117411	349.062423839756	0.54281115947569	0.112184097260053	4.83857492044889	1.30773400336944e-06	8.85976066304124e-06	B4GALT2
785	ENSG00000117461	110.10681883832	-0.670933573134071	0.194591968110482	-3.44789962118652	0.00056496395934956	0.00195176362376851	PIK3R3
786	ENSG00000117586	540.654770527598	-1.31845688786475	0.18357603147352	-7.18207533566236	6.86610666082459e-13	1.92913696164972e-11	TNFSF4
787	ENSG00000117594	8.94558173007463	2.0722419868495	0.309105797022553	6.70398940042625	2.02804980062302e-11	4.23173681664665e-10	HSD11B1
788	ENSG00000117597	715.219894942535	-0.517683591147439	0.0753853526997288	-6.86716414539374	6.54907003696188e-12	1.49860614234964e-10	UTP25
789	ENSG00000117625	2346.93475740317	-0.542054160176537	0.0584035157122437	-9.28119058529383	1.67595217202558e-20	2.03834813141495e-18	RCOR3
790	ENSG00000117650	462.422898279156	0.739615438368786	0.125575978738183	5.88978438233663	3.86699822967615e-09	4.80183829121394e-08	NEK2
791	ENSG00000117724	4464.41759095738	0.52813642481115	0.116102256849907	4.54889025537124	5.3929556704759e-06	3.1730521484639e-05	CENPF
792	ENSG00000117984	9395.60450237098	0.636103324912089	0.142041552232334	4.47829043624947	7.52431857741453e-06	4.26730517339987e-05	CTSD
793	ENSG00000118113	6608.380322854	0.841302716896568	0.271286445765658	3.10116015756755	0.00192763999288713	0.00574024875963387	MMP8
794	ENSG00000118276	1127.50784087665	-0.891950227031621	0.139150686027349	-6.40995924990491	1.45558537191437e-10	2.51918415683075e-09	B4GALT6
795	ENSG00000118307	18.0220148388383	-0.50913106703651	0.152513421371359	-3.33827057617973	0.000843016148170391	0.00277211810056697	DNAI7
796	ENSG00000118322	10.0617424270574	-0.671520383767498	0.26883864295118	-2.49785661910755	0.0124946719186699	0.0289267130716847	ATP10B
797	ENSG00000118402	6.58617418152235	-0.633026216030837	0.209856937780125	-3.01646551563658	0.00255740305149722	0.00734106142667897	ELOVL4
798	ENSG00000118432	11.3830445976825	0.529048363153319	0.221846290797973	2.3847518984895	0.0170906430277612	0.0379160261675803	CNR1
799	ENSG00000118503	7932.69739540726	0.834634604072456	0.156279052434823	5.34066844576337	9.26044859264248e-08	8.24662917048909e-07	TNFAIP3
800	ENSG00000118508	2503.76353343357	0.532585597370668	0.0942020675994105	5.65365082681053	1.57075149540383e-08	1.68428951110422e-07	RAB32
801	ENSG00000118515	3812.31076306118	1.35248722074667	0.191550191291591	7.06074586314467	1.65611238387932e-12	4.33740230096534e-11	SGK1
802	ENSG00000118520	965.033622812318	0.677518714991493	0.226402404118295	2.99254205197172	0.00276664548793419	0.0078654056883201	ARG1
803	ENSG00000118777	157.163537622577	0.664320483546566	0.230934113757327	2.87666673726973	0.00401899803747963	0.0108689229594161	ABCG2
804	ENSG00000118785	608.563777004618	1.70811473686403	0.338872100705167	5.04058827300793	4.64102991808616e-07	3.48607310725279e-06	SPP1
805	ENSG00000118922	775.56095873716	-0.806143967383907	0.174746361055448	-4.61322320255993	3.96472142926237e-06	2.41846645205812e-05	KLF12
806	ENSG00000118946	8.74429218471167	1.4193047238202	0.313905430320662	4.52144049362366	6.14202267931974e-06	3.55488581214735e-05	PCDH17
807	ENSG00000118965	808.064382021184	-0.575642572193991	0.126699978286827	-4.54335178251438	5.53667394951452e-06	3.24363970047936e-05	WDR35
808	ENSG00000118997	47.1778292023468	-0.505822039455195	0.157161494294675	-3.21848581120506	0.00128869346419537	0.00404084934552661	DNAH7
809	ENSG00000119042	104.553389644612	0.962676501535854	0.24995064470596	3.85146636716356	0.000117412657281328	0.00048306222320309	SATB2
810	ENSG00000119138	1801.84707813133	0.519892316673068	0.194471742984807	2.67335659512079	0.00750963762047386	0.0187471721111703	KLF9
811	ENSG00000119147	2.15136456152515	-1.04160510738644	0.245957670830533	-4.23489580084743	2.28657708219921e-05	0.000114291039888195	ECRG4
812	ENSG00000119242	468.678406253173	-0.516030827740801	0.101473868946092	-5.08535678298558	3.66935630276336e-07	2.82430688635323e-06	CCDC92
813	ENSG00000119326	1032.70532158181	0.824472441648887	0.110637365425192	7.45202525819689	9.19181217831537e-14	3.18165709259934e-12	CTNNAL1
814	ENSG00000119333	772.435735842075	0.662063613160435	0.0867629131207831	7.63072134563731	2.33443777453262e-14	8.95304785364488e-13	DYNC2I2
815	ENSG00000119401	133.315473780272	-0.591302424357808	0.191106873381079	-3.09409292243881	0.00197415644484335	0.00585715889575329	TRIM32
816	ENSG00000119508	895.638744528614	1.45854922700172	0.308132799941977	4.73350849788265	2.2067172008256e-06	1.4227736771916e-05	NR4A3
817	ENSG00000119630	39.3250029567745	0.948157987107642	0.221679969596661	4.27714776771569	1.89303151562429e-05	9.65935650084495e-05	PGF
818	ENSG00000119632	373.096983527767	0.802414625591439	0.139098948092581	5.76866063039793	7.99040291695934e-09	9.21334964911994e-08	IFI27L2
819	ENSG00000119681	101.416570762353	0.695279371031793	0.19017262204264	3.65604345969369	0.000256137949474036	0.00096504170778919	LTBP2
820	ENSG00000119686	251.535050855313	0.777786407237049	0.188642631287474	4.12306805693234	3.73859179348975e-05	0.000175717772570136	FLVCR2
821	ENSG00000119699	78.500189426127	-0.501181585520263	0.140478866588094	-3.56766535559975	0.000360176086438235	0.00131165848377435	TGFB3
822	ENSG00000119703	14.2071897053574	-0.531605895265162	0.177375961348462	-2.99705716165677	0.00272599593521124	0.00775853659585608	ZC2HC1C
823	ENSG00000119705	851.70940483065	0.709034708002761	0.057908059027758	12.2441456320076	1.80568538880919e-34	2.4664273422373e-31	SLIRP
824	ENSG00000119771	30.3154792893147	0.973033787692557	0.222585753200535	4.37150075286228	1.23395424766742e-05	6.5819542132263e-05	KLHL29
825	ENSG00000119801	9456.59858928966	0.618613691388885	0.0980031065064987	6.31218451578231	2.75123918318824e-10	4.5109652978646e-09	YPEL5
826	ENSG00000119820	1685.19173199007	-0.508763962092288	0.0765742265271895	-6.64406269793191	3.05152667022738e-11	6.15749535036676e-10	YIPF4
827	ENSG00000119866	2027.72521229105	-0.672746277660222	0.114927863404808	-5.85363947201058	4.80930578049964e-09	5.83724147261327e-08	BCL11A
828	ENSG00000119915	23.6550410319529	0.815399942815157	0.276079041679064	2.95350178650302	0.00314190789964029	0.00877352705990133	ELOVL3
829	ENSG00000119922	1004.12820459281	0.73386196467497	0.232218257988291	3.16022508752078	0.00157647298411279	0.00482895131600669	IFIT2
830	ENSG00000119938	8.40856499159369	1.0704747228133	0.345011868121894	3.1027185489025	0.00191751906835211	0.00571298424441751	PPP1R3C
831	ENSG00000119946	74.1398990014814	-0.73729457701625	0.249540376159486	-2.95461034548186	0.0031306417608916	0.00874894645076363	CNNM1
832	ENSG00000119986	215.730090718442	1.08193356051428	0.161412411996066	6.70291427489877	2.04303332078011e-11	4.25755051407397e-10	AVPI1
833	ENSG00000120057	16.2088638944905	0.766449556327307	0.252800109212	3.03184028961221	0.00243067773583575	0.007022704939023	SFRP5
834	ENSG00000120129	15906.0693360213	0.695107574151397	0.167607158211936	4.14724276437196	3.36503206467876e-05	0.000160539694713865	DUSP1
835	ENSG00000120210	78.6498154466739	-0.627132744071567	0.165868796337161	-3.78089645503182	0.000156264661073865	0.000620758744225643	INSL6
836	ENSG00000120256	194.33283100178	0.58945215324835	0.189781488717707	3.10595178292198	0.00189667640189007	0.00565943251022719	LRP11
837	ENSG00000120262	81.8117823432951	0.575114484308732	0.23435493840713	2.45403185534593	0.0141264466783786	0.0321995953542368	CCDC170
838	ENSG00000120279	223.972117387788	-1.17178127222002	0.33997802864987	-3.4466382338689	0.000567608097786471	0.00195785100862361	MYCT1
839	ENSG00000120306	515.422524808325	0.654531127179759	0.151627550000977	4.31670317943897	1.58376898878526e-05	8.23031487675151e-05	CYSTM1
840	ENSG00000120328	2.91152318007948	-1.14085178258747	0.413224643416065	-2.76085127246096	0.00576509234797758	0.0148902901560782	PCDHB12
841	ENSG00000120341	4.23063586170629	-0.718825813774172	0.287900345678398	-2.49678690756817	0.0125324241734793	0.0290027702396027	SEC16B
842	ENSG00000120500	4.81538384758205	-0.603384304820442	0.219130121851734	-2.75354341850227	0.00589539497834011	0.015180471089093	ARR3
843	ENSG00000120659	11.4771203767223	-1.24962134788358	0.322334794070388	-3.87678082190128	0.000105847627650425	0.000439657619693239	TNFSF11
844	ENSG00000120664	23.5197433159629	-0.715237392138288	0.175838785120962	-4.06757469147814	4.75049841639611e-05	0.000217184861946307	SPART-AS1
845	ENSG00000120694	4283.35639048224	0.824752494904683	0.150692108214448	5.47309679768358	4.42238388333704e-08	4.25858300522862e-07	HSPH1
846	ENSG00000120705	8603.13783676823	0.572985251831739	0.0855593076476583	6.69693651789878	2.12834021470155e-11	4.42022657221701e-10	ETF1
847	ENSG00000120708	1925.83156274265	1.06801559154894	0.301901250876218	3.53763221732008	0.000403731992580091	0.00144917505402156	TGFBI
848	ENSG00000120784	443.966621796937	-0.567799949973058	0.113646731580371	-4.99618371841614	5.84759551279818e-07	4.29290308221613e-06	ZFP30
849	ENSG00000120820	18.4145275581406	0.702635821715114	0.199033587811937	3.53023743097582	0.000415186893149211	0.00148518808655329	GLT8D2
850	ENSG00000120875	324.57969680296	1.21219022692713	0.232101427318637	5.22267459072103	1.7635714725577e-07	1.46609263287487e-06	DUSP4
851	ENSG00000121005	382.017761608234	-0.541005827703882	0.187575120053541	-2.88420888414977	0.00392398376622514	0.0106395143895037	CRISPLD1
852	ENSG00000121064	4386.9179277657	0.889141992611764	0.19240530398591	4.62119273321527	3.81540109861897e-06	2.33218854761367e-05	SCPEP1
853	ENSG00000121101	511.156184709852	0.997818373124529	0.226755361346854	4.4004179976068	1.08042551928431e-05	5.86521429102153e-05	TEX14
854	ENSG00000121152	751.78780513601	0.806331198332201	0.110534233267095	7.29485494673658	2.98981012823706e-13	9.07522366617187e-12	NCAPH
855	ENSG00000121207	4.34081545155224	-1.2975460138994	0.431016582859275	-3.01043176875412	0.00260876553515637	0.00746677137456023	LRAT
856	ENSG00000121211	130.492759252695	0.712279671382327	0.121782323588698	5.84879357194684	4.95151119747191e-09	5.98122342404821e-08	MND1
857	ENSG00000121274	1495.12286941567	0.56426109198999	0.0869911504302392	6.48641947139769	8.79002260775075e-11	1.60580690787891e-09	TENT4B
858	ENSG00000121316	2841.81768888836	1.40915616805463	0.262640713087028	5.36533788494434	8.07978222241719e-08	7.3125735434996e-07	PLBD1
859	ENSG00000121318	6.48656528361233	-1.08502521208092	0.216871374222486	-5.00308173898417	5.64210031640352e-07	4.15712760657167e-06	TAS2R10
860	ENSG00000121410	14.7863120180228	-0.780030512091345	0.139667828900459	-5.5848975260242	2.33838053220344e-08	2.38498696785391e-07	A1BG
861	ENSG00000121552	3748.92960997981	1.31191346705458	0.184776069565644	7.10001825527792	1.24740411135692e-12	3.33586668755495e-11	CSTA
862	ENSG00000121570	730.770251969475	-1.00780643824087	0.35313007120908	-2.85392414979061	0.0043182840190556	0.0115777999888827	DPPA4
863	ENSG00000121594	41.2947448971303	0.919086782791367	0.188981104026915	4.86337926494741	1.15398426814622e-06	7.93928657476651e-06	CD80
864	ENSG00000121653	53.0111423596188	0.689522816242369	0.151012521861068	4.56599762552625	4.97124392510375e-06	2.94837603133157e-05	MAPK8IP1
865	ENSG00000121742	87.2165886746885	0.960113483852089	0.309305662378503	3.10409281378489	0.00190863446204133	0.00569128835305925	GJB6
866	ENSG00000121797	330.627673571065	0.609192401619539	0.164561329052284	3.70191712188948	0.000213976519713081	0.0008213534501827	CCRL2
867	ENSG00000121900	1.96710571015493	0.833586948146584	0.334293658021562	2.49357691402216	0.0126463182328531	0.0292434786900342	TMEM54
868	ENSG00000121966	18318.944715507	0.55969399915588	0.133593672200948	4.18952477265542	2.79539265151508e-05	0.000136667916610554	CXCR4
869	ENSG00000122026	28122.2142259503	0.570533011189786	0.0820653384588043	6.95218007875744	3.59683848256732e-12	8.68966815441467e-11	RPL21
870	ENSG00000122035	138.261168919715	1.27058170307853	0.154212345891936	8.23916980012022	1.73409692356818e-16	1.00958554333771e-14	RASL11A
871	ENSG00000122417	1255.21735019812	-0.525905817850648	0.0802495701653307	-6.55337862579418	5.62496546663652e-11	1.06712085246864e-09	ODF2L
872	ENSG00000122420	73.4893786953575	1.24471152042059	0.372166701803769	3.34449996302165	0.000824310406659089	0.00271866268407233	PTGFR
873	ENSG00000122435	583.004430663492	-0.592747724073651	0.0920260705919623	-6.44108479543646	1.18622571975551e-10	2.1190955840743e-09	TRMT13
874	ENSG00000122543	5.98363726743162	-0.72104254482756	0.140281161861417	-5.13998127232419	2.74765853012917e-07	2.17134724163345e-06	OCM
875	ENSG00000122548	34.9931268141318	-1.86810711995151	0.493417786437709	-3.78605549151063	0.000153057509108656	0.000608818018431768	KIAA0087
876	ENSG00000122644	2923.56443345725	0.941457804905797	0.115235904317316	8.16983049235572	3.08823057569683e-16	1.72445629976882e-14	ARL4A
877	ENSG00000122733	4.30216099945335	0.902078371254371	0.288864722128989	3.1228402160218	0.00179114959197244	0.00538801343463573	PHF24
878	ENSG00000122787	3.6963136665647	0.645721053263122	0.247346993501917	2.61058783905581	0.00903867562258261	0.0219626450191108	AKR1D1
879	ENSG00000122824	31.0117777436625	-0.947879282139397	0.394893370915578	-2.40034235049755	0.0163797445899303	0.0365822279335747	NUDT10
880	ENSG00000122862	113604.135489143	0.799693599985076	0.162464819185544	4.92225703997972	8.55517435729917e-07	6.07900084283959e-06	SRGN
881	ENSG00000122863	20.4303989325059	0.849480696603555	0.221682059034095	3.83197765441588	0.000127117287484478	0.000518782273928264	CHST3
882	ENSG00000122952	1192.39690617511	0.764413883856921	0.102087365617712	7.48784023597428	7.00161805904475e-14	2.49153771291498e-12	ZWINT
883	ENSG00000123080	850.302285980809	0.619133992829497	0.148317224428175	4.17439036643597	2.9878505889584e-05	0.000144722484746684	CDKN2C
884	ENSG00000123094	354.076341960212	-0.645373996967877	0.216192981008217	-2.98517553140797	0.00283415637753266	0.00803546460096558	RASSF8
885	ENSG00000123095	125.319825199632	-1.22396808990293	0.227471122432656	-5.38076251971406	7.41709885101241e-08	6.79945401638758e-07	BHLHE41
886	ENSG00000123096	36.9884965832442	-0.858220502200794	0.17664104496366	-4.85855652845212	1.18244650521494e-06	8.10996623912774e-06	SSPN
887	ENSG00000123131	758.72120637447	0.708970536115891	0.101913387414003	6.95659867761868	3.48586124341534e-12	8.43302971380465e-11	PRDX4
888	ENSG00000123136	3203.01003471807	0.564112804908916	0.0612192082633656	9.21463738116471	3.12332188092064e-20	3.55807827894137e-18	DDX39A
889	ENSG00000123191	352.722285146964	0.505065948401044	0.192919612964378	2.61801244902095	0.00884435784275449	0.0215519777979678	ATP7B
890	ENSG00000123243	14.9322305930584	1.45656100365973	0.372524433010026	3.90997441937059	9.23058958312174e-05	0.000389699427549911	ITIH5
891	ENSG00000123342	437.489683959564	0.815169642101031	0.245874543255682	3.31538853639413	0.000915158293752553	0.00298369206374831	MMP19
892	ENSG00000123358	2111.58775936165	0.972448680176843	0.199149508205863	4.88300819287796	1.044795281841e-06	7.27869924858748e-06	NR4A1
893	ENSG00000123395	562.614046902526	0.691993880209055	0.0576679741111137	11.9996218156673	3.56923569154246e-33	3.52105100970663e-30	ATG101
894	ENSG00000123416	19636.6625544366	0.781970561626	0.0859995256626449	9.09273110055838	9.65818960610279e-20	1.03313537852751e-17	TUBA1B
895	ENSG00000123473	877.248578467965	0.510359537839568	0.0830280390727893	6.1468335701888	7.90449905823228e-10	1.16096104033938e-08	STIL
896	ENSG00000123485	759.658864234255	0.672789937306903	0.140097278261385	4.80230555265787	1.56849105245054e-06	1.04252467554947e-05	HJURP
897	ENSG00000123610	342.59532369466	1.21618667597442	0.233202272768128	5.21515790364391	1.83660715772182e-07	1.52182143255559e-06	TNFAIP6
898	ENSG00000123689	1761.62989911614	1.96648180502053	0.28360490075025	6.93387808115581	4.09457572638288e-12	9.75938002327258e-11	G0S2
899	ENSG00000123838	9.6770013044685	0.792907559638756	0.349267399853897	2.27020202850435	0.0231953279932175	0.0492502019820115	C4BPA
900	ENSG00000123975	1307.69740235308	0.687080381951118	0.0852536274627999	8.05925099493183	7.67633376611247e-16	3.93955660938899e-14	CKS2
901	ENSG00000123977	3.10650973206809	1.93102022888814	0.39772694973898	4.85514051827625	1.20301405650314e-06	8.22561440174285e-06	DAW1
902	ENSG00000123999	3.79305129333258	-1.16240759384643	0.272893891831084	-4.25955885654613	2.04830759883861e-05	0.000103534864880664	INHA
903	ENSG00000124003	2.40126925126843	1.27959853763131	0.354463634560888	3.60995716589231	0.000306247573500041	0.00113282012938956	MOGAT1
904	ENSG00000124006	1075.10506844519	-0.593383722677317	0.201266981030212	-2.94824178133941	0.00319587003899921	0.00890600506630713	OBSL1
905	ENSG00000124107	657.930316250025	1.10111047403166	0.244357872800562	4.50613872764542	6.6017934920794e-06	3.79993669493854e-05	SLPI
906	ENSG00000124145	705.504437857631	1.07154169795489	0.201824318519899	5.30927940603571	1.10059501603961e-07	9.66531439160006e-07	SDC4
907	ENSG00000124159	24.6085202311073	1.28927746727286	0.375398802245221	3.43442083342256	0.000593821499387101	0.00203679512548131	MATN4
908	ENSG00000124172	6601.42693405641	0.688481761330565	0.0676241486979558	10.1810044871053	2.41060016403367e-24	5.09583656104117e-22	ATP5F1E
909	ENSG00000124191	42.8225179938153	0.525571230812512	0.198615293163096	2.64617705133577	0.00814071957168285	0.0200937944723898	TOX2
910	ENSG00000124212	7.47486397717071	1.91804130540752	0.410247216088919	4.67533045974844	2.93480648514231e-06	1.83951142805055e-05	PTGIS
911	ENSG00000124216	241.594298243183	1.28956092941873	0.190506086435361	6.7691324384866	1.29556908385692e-11	2.79531229915521e-10	SNAI1
912	ENSG00000124253	2.0464063159066	1.06988593918593	0.415413430712632	2.57547267393489	0.0100103182834798	0.0239785811088293	PCK1
913	ENSG00000124334	132.009081768429	-0.909475703640804	0.265611071200486	-3.42408808311428	0.000616866231785314	0.00210607453909091	IL9R
914	ENSG00000124466	22.0844323218366	0.859882280565382	0.183411237432694	4.68827478949283	2.7551790009527e-06	1.73611474520643e-05	LYPD3
915	ENSG00000124557	1.95685340529916	-0.856548543785338	0.230969913710893	-3.70848536081409	0.000208502712257049	0.000802771609182223	BTN1A1
916	ENSG00000124568	0.495608515376308	-1.27461218427841	0.531656995280304	-2.39743329927674	0.0165103866466211	0.0368310220708606	SLC17A1
917	ENSG00000124575	5689.98958686416	0.576208611284172	0.209761916513938	2.74696484881651	0.00601495807187169	0.0154457860422597	H1-3
918	ENSG00000124602	67.9318521531974	-0.580681249401793	0.103972336096851	-5.58495914587205	2.33755158110791e-08	2.38498696785391e-07	UNC5CL
919	ENSG00000124610	36.4648257703366	0.687386149700276	0.250900531592493	2.73967593985299	0.00614997887340952	0.0157424210545096	H1-1
920	ENSG00000124613	86.0331088134071	-0.989561754729708	0.208756194623318	-4.74027492460898	2.13428422247607e-06	1.37963177788524e-05	ZNF391
921	ENSG00000124635	4264.54144532529	1.06819608832381	0.144146763532466	7.41047569953399	1.25847180770851e-13	4.21448772452305e-12	H2BC11
922	ENSG00000124657	7.28819109866873	-0.651429338727361	0.210961242325682	-3.08791004236544	0.00201569477685808	0.00596743783805752	OR2B6
923	ENSG00000124688	724.562778523569	0.633586131511792	0.0846720177360977	7.48282783913958	7.27401461754444e-14	2.57300154509436e-12	MAD2L1BP
924	ENSG00000124731	2422.91085838069	1.1733306883529	0.213637480869632	5.49215747900016	3.97053096988684e-08	3.85693208054052e-07	TREM1
925	ENSG00000124743	16.0468784480691	-1.07911399054979	0.182622637282387	-5.9089826245427	3.44227004524926e-09	4.32892274741439e-08	KLHL31
926	ENSG00000124749	6.7233861437938	0.942811327307336	0.260332154793441	3.62157078926882	0.000292819654529179	0.00108800975213949	COL21A1
927	ENSG00000124762	3262.15076935	1.09284130478781	0.172108856956589	6.34970985289535	2.15721407358252e-10	3.59340059142635e-09	CDKN1A
928	ENSG00000124780	428.649341850649	-0.748979054727303	0.241552139162584	-3.10069311463717	0.00193068272826402	0.00574545553976609	KCNK17
929	ENSG00000124875	17.0786443927405	0.726277983563845	0.222516438449007	3.26392957134393	0.00109878475254997	0.00351172081552013	CXCL6
930	ENSG00000124882	5991.54671432412	1.16713647518874	0.272229405292484	4.28732698414693	1.808360060952e-05	9.2727650042929e-05	EREG
931	ENSG00000125037	2078.56290665192	0.566512783397738	0.0630994259160687	8.97809726749784	2.75489486544866e-19	2.74823978234673e-17	EMC3
932	ENSG00000125144	39.1693726395018	1.73503058776936	0.330173210084558	5.25491025551413	1.48096669121752e-07	1.25166708881245e-06	MT1G
933	ENSG00000125148	970.770814232631	1.34981306289963	0.184922785883966	7.29933337553438	2.89196957068068e-13	8.83867532987554e-12	MT2A
934	ENSG00000125245	68.9843495207578	0.756134458103939	0.198888634588008	3.80179822577721	0.000143649694649037	0.000576449181442475	GPR18
935	ENSG00000125319	244.169725679411	0.561099208723721	0.085998447487801	6.52452718757874	6.8216376324705e-11	1.27105791647197e-09	HROB
936	ENSG00000125356	2382.7462219658	0.691416935556471	0.0722978331610401	9.56345308463633	1.1389188058667e-21	1.65768698653894e-19	NDUFA1
937	ENSG00000125398	4.22385411952557	1.90954838281852	0.528616222293963	3.61235297420861	0.000303431152270427	0.00112344182044745	SOX9
938	ENSG00000125409	1.88145562258885	-1.09983157566092	0.260416937161186	-4.22334886374988	2.40698800885074e-05	0.000119655336151071	TEKT3
939	ENSG00000125508	2.42364803087609	0.541728604875119	0.232584045300231	2.32917354316298	0.0198498738963399	0.0431055657059199	SRMS
940	ENSG00000125551	9.12610156405368	-0.870618685165275	0.21885622141358	-3.97803946144185	6.94858416084604e-05	0.00030480733434818	PLGLB2
941	ENSG00000125657	279.063896225032	1.4491048032011	0.214356735289203	6.76024852331333	1.37755238389768e-11	2.95425092764144e-10	TNFSF9
942	ENSG00000125703	690.496218684628	-0.523834488439005	0.0931654664711503	-5.62262508073436	1.88077294491992e-08	1.97031770990815e-07	ATG4C
943	ENSG00000125726	129.16501419287	1.40774147583375	0.293610570050159	4.79458718258428	1.63010161436807e-06	1.07966111026982e-05	CD70
944	ENSG00000125740	14205.5515333419	1.18129255509364	0.182392852457386	6.47663841635261	9.37885805633092e-11	1.70310423950222e-09	FOSB
945	ENSG00000125743	4307.77657249893	0.528907644033135	0.0626662794370347	8.44006774910845	3.17153781850667e-17	2.10925082558887e-15	SNRPD2
946	ENSG00000125835	3507.52728618703	0.751986287301428	0.0589222681916824	12.7623445325477	2.66070471333967e-37	5.60864667961778e-34	SNRPB
947	ENSG00000125845	80.3755893939344	0.829366880442306	0.243992873387844	3.39914387222273	0.000675971478939857	0.00227765190731215	BMP2
948	ENSG00000125869	414.080256133196	1.31538633195724	0.428181753173716	3.07202799327038	0.00212609785572917	0.00624844747172837	LAMP5
949	ENSG00000125878	11.0375559907422	0.748581691162187	0.291322923377232	2.56959418944473	0.0101817708889837	0.0243334731730394	TCF15
950	ENSG00000125885	709.991339641384	0.717661653937418	0.0936853191138423	7.6603427380692	1.85437533225343e-14	7.26890568980665e-13	MCM8
951	ENSG00000125966	1.46449450168519	0.804944113076053	0.268913549372835	2.99331928403517	0.0027596088476236	0.00784665721493232	MMP24
952	ENSG00000125968	261.422903767817	1.11490390952653	0.198247910343451	5.62378643787487	1.86816586094312e-08	1.95942239768263e-07	ID1
953	ENSG00000125995	738.800372038106	0.626084747519676	0.0656577359174934	9.53558234640354	1.49046671029542e-21	2.13437236892869e-19	ROMO1
954	ENSG00000125999	1.53224689680161	1.56455529992876	0.560246382646844	2.79262008357311	0.00522830576509736	0.0136608336478566	BPIFB1
955	ENSG00000126016	169.906691699517	-0.648508335624092	0.164329737541642	-3.94638453955881	7.93401544010522e-05	0.00034178629832593	AMOT
956	ENSG00000126088	3008.80019711133	0.675048020815984	0.116548759262092	5.79197946927905	6.95616476689485e-09	8.13706309392305e-08	UROD
957	ENSG00000126217	117.00660641145	-0.696074660035022	0.196985163981535	-3.5336400263132	0.000409878907859081	0.00146886372691296	MCF2L
958	ENSG00000126243	40.6476250336727	-0.51179913267384	0.214225852811173	-2.38906334579963	0.0168913896605894	0.0375488740865155	LRFN3
959	ENSG00000126251	2.08157445615921	1.48907053303993	0.354481127870887	4.20070468062349	2.66085487745006e-05	0.000130738240340013	GPR42
960	ENSG00000126262	162.478660219375	1.07786702516659	0.224083041446699	4.81012314991704	1.50837333867174e-06	1.00768191778759e-05	FFAR2
961	ENSG00000126432	3034.17314901014	0.538967907239582	0.0757831535695227	7.11197517988135	1.14393837720881e-12	3.08706896110894e-11	PRDX5
962	ENSG00000126500	4.92381462887932	0.844906332427453	0.316921194998194	2.66598241380564	0.00767637084302941	0.0190962898654628	FLRT1
963	ENSG00000126524	2883.42776423437	0.529595787282867	0.103028355002998	5.1402915951386	2.74312427448122e-07	2.16872919599123e-06	SBDS
964	ENSG00000126603	12.125151916344	0.546663605155648	0.221244961668109	2.47085222205287	0.0134791506845293	0.0309196846279791	GLIS2
965	ENSG00000126705	1035.46186998353	-0.633758788807692	0.113646350034406	-5.57658726933004	2.45282889883718e-08	2.49027345664104e-07	AHDC1
966	ENSG00000126709	1077.99665360436	0.629256537727665	0.165931731752045	3.7922616191819	0.000149281524310357	0.000595549770204225	IFI6
967	ENSG00000126759	3025.89823089469	0.844410822321493	0.160606658123001	5.25763272948994	1.45921571723621e-07	1.23504735419273e-06	CFP
968	ENSG00000126785	3.09788831209256	0.878045053343593	0.360227813617087	2.43747156702601	0.0147903773227483	0.0335076205817865	RHOJ
969	ENSG00000126787	1102.61633982952	0.990654092449831	0.15394394203567	6.43516126292444	1.23342306393248e-10	2.19238171634124e-09	DLGAP5
970	ENSG00000126790	254.862342488072	-0.845973903808889	0.114399809867181	-7.3948890718531	1.41526371257348e-13	4.6281469142113e-12	L3HYPDH
971	ENSG00000126803	75.0929044067081	0.69193766235403	0.17688631621148	3.911764783019	9.16241278813351e-05	0.000387373723521159	HSPA2
972	ENSG00000127074	20.0037521198639	0.673323214309248	0.291207723854456	2.31217498422456	0.0207680422614892	0.0447274865296862	RGS13
973	ENSG00000127241	1.13505182185933	-2.00904031532459	0.7279628539969	-2.759811581448	0.00578347069165233	0.0149269024813474	MASP1
974	ENSG00000127249	33.9253127384645	-0.972717291169047	0.154113452733586	-6.31169618171211	2.75993645109723e-10	4.52105088211564e-09	ATP13A4
975	ENSG00000127252	6.77136961966166	-2.42984773635011	0.534622399860953	-4.54497929189289	5.49406552395514e-06	3.22186662843037e-05	PLAAT1
976	ENSG00000127362	9.54985734440777	-1.23001183583346	0.217221565270117	-5.66247570449063	1.49204506897728e-08	1.60863656890283e-07	TAS2R3
977	ENSG00000127364	13.8231304445094	-1.22237551517988	0.204068879237041	-5.99001435079186	2.09822522190424e-09	2.77838816296447e-08	TAS2R4
978	ENSG00000127366	28.4090198691024	-1.09944401250314	0.161916263643343	-6.79020122972275	1.11977245430447e-11	2.45176319002274e-10	TAS2R5
979	ENSG00000127399	214.753169287249	-0.679065838268557	0.134081038471122	-5.06459262257886	4.0927461145094e-07	3.11508327283941e-06	LRRC61
980	ENSG00000127423	280.378112131382	0.885816993208796	0.101755933657389	8.70531045581411	3.16706633910676e-18	2.64026276917929e-16	AUNIP
981	ENSG00000127564	466.727323572907	0.80861246976379	0.11085744853377	7.2941645370583	3.00518000569882e-13	9.10631081249045e-12	PKMYT1
982	ENSG00000127603	21888.729070075	-0.533490782968008	0.0665479476649082	-8.01663765281415	1.08679118427943e-15	5.39054498861727e-14	MACF1
983	ENSG00000127824	1605.11717757785	0.540419826961973	0.170534697549864	3.16897285260059	0.00152978683177922	0.00470298212809964	TUBA4A
984	ENSG00000127903	26.5013626292166	-0.80536458891868	0.333106353315447	-2.4177401028314	0.0156172268981028	0.0351298578704853	ZNF835
985	ENSG00000127955	938.365973334021	-0.531484938911127	0.21814250418762	-2.43641165159637	0.0148337925863644	0.0335931201321353	GNAI1
986	ENSG00000127995	939.251239369884	-0.512273420361584	0.0696271499963764	-7.35738028036828	1.87554483866196e-13	5.93655074868456e-12	CASD1
987	ENSG00000128000	611.923056885955	-0.93890291947459	0.104267025834269	-9.0047923776685	2.1607426890853e-19	2.19247473886216e-17	ZNF780B
988	ENSG00000128011	147.888641558767	-0.513520363219816	0.100880626779259	-5.09037641432848	3.57353417319345e-07	2.7601238065853e-06	LRFN1
989	ENSG00000128016	12730.3663851192	0.689550375404359	0.149542775385605	4.61105776341459	4.00625185994576e-06	2.43960954310894e-05	ZFP36
990	ENSG00000128045	2.47775974790776	0.843818288614199	0.295776155097272	2.85289491418499	0.00433229452761185	0.0116055268186797	RASL11B
991	ENSG00000128052	30.5095452349681	1.01012059881033	0.304431678501032	3.31805350804484	0.000906471176644453	0.00295723106442689	KDR
992	ENSG00000128218	33.0325745437507	-1.25238495188824	0.271078228230713	-4.62001304959963	3.83715909033951e-06	2.34468114133375e-05	VPREB3
993	ENSG00000128228	362.118192251999	0.778273180322576	0.0981087981351196	7.93275623711856	2.14334878706431e-15	1.00686360878045e-13	SDF2L1
994	ENSG00000128242	6.65336787162991	-1.18449862134877	0.247046649666115	-4.79463543808275	1.62970929344814e-06	1.07966111026982e-05	GAL3ST1
995	ENSG00000128253	19.274968267553	1.01942447480127	0.277603228602649	3.6722356578224	0.000240437806112988	0.000913252218855256	RFPL2
996	ENSG00000128271	48.4167131978865	0.887367305650057	0.195226654701922	4.54531839929806	5.48522724744395e-06	3.2177462911418e-05	ADORA2A
997	ENSG00000128272	13658.0652199903	0.531203169702114	0.0772530889706807	6.87614148223533	6.14954276008827e-12	1.41814845182971e-10	ATF4
998	ENSG00000128274	112.482285286803	1.46533727199825	0.274019598477446	5.34756375142584	8.91460162360867e-08	7.97062341542896e-07	A4GALT
999	ENSG00000128283	108.013526710825	0.82064643359841	0.267250980064934	3.07069569360987	0.00213560686107322	0.00627224132187847	CDC42EP1
1000	ENSG00000128298	23.1522720936882	-0.863300797656401	0.153171905876021	-5.6361562697742	1.73887598760533e-08	1.83792981618499e-07	BAIAP2L2
1001	ENSG00000128342	106.426822840867	1.15901994463469	0.216479209006645	5.35395500543942	8.60522668011065e-08	7.73294585823506e-07	LIF
1002	ENSG00000128383	609.619718315106	0.712292049353809	0.21856784771166	3.25890590409931	0.00111842756364499	0.00356487493226426	APOBEC3A
1003	ENSG00000128394	239.75676787486	-0.612893868845739	0.0867758466577162	-7.06295464063028	1.6299894297611e-12	4.28161572548342e-11	APOBEC3F
1004	ENSG00000128578	260.28879632236	0.847075225474237	0.165721102637141	5.11145057566371	3.19694468824423e-07	2.4920169810866e-06	STRIP2
1005	ENSG00000128596	183.72374584331	-0.860666181165337	0.185705772374695	-4.63456881366502	3.57682239408516e-06	2.20303972430698e-05	CCDC136
1006	ENSG00000128694	165.967316408567	-0.523827856487159	0.0861529099789041	-6.0802108322914	1.20024624007598e-09	1.66246275234237e-08	OSGEPL1
1007	ENSG00000128739	69.829857537974	-0.70688889154018	0.206494309211295	-3.42328509797749	0.000618691505952674	0.0021110885993854	SNRPN
1008	ENSG00000128833	595.283250143875	-0.782273311843632	0.1812584034732	-4.31579058876183	1.5903269077103e-05	8.26197627273606e-05	MYO5C
1009	ENSG00000128849	15.258204673973	0.769546164346499	0.236568318323081	3.25295529765542	0.00114211463035143	0.00363320127036015	CGNL1
1010	ENSG00000128872	658.488381950061	-0.607656519571527	0.136688658503983	-4.44555185647548	8.76665300865275e-06	4.88145053228746e-05	TMOD2
1011	ENSG00000128917	8.26479010438037	0.724209038282726	0.202202106018695	3.58160976926604	0.000341483603312109	0.00124922215575054	DLL4
1012	ENSG00000128918	48.0392685824432	0.792630063502562	0.218827619840258	3.62216645266796	0.00029214602945074	0.00108596128217643	ALDH1A2
1013	ENSG00000128965	35.7048450426139	1.0001281390428	0.187100210083171	5.34541430283922	9.02104717297318e-08	8.05768282950124e-07	CHAC1
1014	ENSG00000128973	898.428904580275	0.51239341264401	0.0943965518700153	5.4280945913107	5.69588520841101e-08	5.36948541137339e-07	CLN6
1015	ENSG00000129009	5.50728335540704	1.41878850858149	0.452047551295336	3.1385824445149	0.0016976717053386	0.00514692785926199	ISLR
1016	ENSG00000129038	58.9804558919488	1.03208833934685	0.263253426486977	3.92051246253354	8.83608660864842e-05	0.000375904144489147	LOXL1
1017	ENSG00000129116	309.432982227292	-0.725948942105772	0.206811919819167	-3.51018907778879	0.000447788156351268	0.00158963900286475	PALLD
1018	ENSG00000129173	315.446706173432	0.662645966990101	0.144448751086553	4.58741222755916	4.48774005018073e-06	2.6949205299648e-05	E2F8
1019	ENSG00000129194	11.8049976716761	0.650308932050971	0.25125000258374	2.58829423030246	0.00964525544378994	0.0232389146425208	SOX15
1020	ENSG00000129195	71.0086084166973	0.71815952536266	0.232057725828197	3.09474516652958	0.00196982061486324	0.00584624848038216	PIMREG
1021	ENSG00000129204	80.2804343803503	-1.61433364016496	0.310770828612892	-5.19461124253665	2.05148075406869e-07	1.67408748851092e-06	USP6
1022	ENSG00000129226	26.2147196732026	1.06065534818764	0.237451003473597	4.46683876956358	7.93839115267322e-06	4.46789260532546e-05	CD68
1023	ENSG00000129244	74.2275262355698	0.717709297062255	0.272096745729779	2.63769893732951	0.00834706501478604	0.0205317680381709	ATP1B2
1024	ENSG00000129255	1678.63838218219	0.524199415348946	0.0580169381103839	9.03528232309669	1.63579628036798e-19	1.69864529535054e-17	MPDU1
1025	ENSG00000129355	1634.5937020297	0.947025635049556	0.123752797691133	7.65255939839987	1.97018052661833e-14	7.65525068077938e-13	CDKN2D
1026	ENSG00000129422	52.6445763661939	1.07344546327345	0.22194353397447	4.83657011335564	1.32098690967391e-06	8.93931576031999e-06	MTUS1
1027	ENSG00000129437	5.48144144809314	-0.753831102676935	0.189615671239489	-3.97557384233727	7.02097539564538e-05	0.00030760291167154	KLK14
1028	ENSG00000129514	4.03359009105911	1.26956506536146	0.345283917647179	3.67687285875486	0.000236110645555317	0.000897968886940622	FOXA1
1029	ENSG00000129538	209.688167184871	1.01455078167635	0.263967088520546	3.84347453071742	0.00012130459362165	0.000496872693877247	RNASE1
1030	ENSG00000129595	58.2895728903011	0.813702918509293	0.180031622162689	4.5197777409014	6.19045864082497e-06	3.58058547508564e-05	EPB41L4A
1031	ENSG00000129682	101.229446372181	-0.953741081079611	0.324846844747832	-2.93597150934302	0.00332504859776265	0.00921968893667573	FGF13
1032	ENSG00000129910	2.33774378356947	0.592838030119878	0.26008681893058	2.27938513976794	0.0226441808976938	0.0482067761899471	CDH15
1033	ENSG00000129988	31.6627394656717	1.59073285219661	0.309393405641667	5.14145687396764	2.72616233150842e-07	2.15723995189817e-06	LBP
1034	ENSG00000129991	3.73391326960628	-1.03124098795435	0.423810414126321	-2.4332601408114	0.0149635458918209	0.0338222612526812	TNNI3
1035	ENSG00000129993	1740.20659686664	-0.521509315645313	0.10416477112042	-5.00658053616247	5.54054857330712e-07	4.0907908946451e-06	CBFA2T3
1036	ENSG00000130052	616.334386387533	0.539665930541208	0.191256557565522	2.8216858936004	0.0047771941875855	0.0126345899894185	STARD8
1037	ENSG00000130066	14538.7439218688	0.775913608979014	0.129869456799886	5.9745657531671	2.30703871754121e-09	3.01442873490649e-08	SAT1
1038	ENSG00000130164	1853.45926157877	0.952057291735001	0.158597793490022	6.00296681804023	1.93744224888656e-09	2.59059954920772e-08	LDLR
1039	ENSG00000130165	841.05721132474	0.51201947720343	0.0591031171746452	8.66315520534139	4.58882967339363e-18	3.63767180850227e-16	ELOF1
1040	ENSG00000130167	1.75222651248592	0.597713986123166	0.248603381499951	2.4042874337302	0.0162040269035966	0.0362483512750103	TSPAN16
1041	ENSG00000130202	1093.22114032366	0.556062493196499	0.130018911110241	4.27678165005568	1.89614617602779e-05	9.67246987869159e-05	NECTIN2
1042	ENSG00000130203	894.330971366424	0.899022193981629	0.25515186733384	3.52347879471072	0.000425921177426414	0.00151899625377803	APOE
1043	ENSG00000130208	255.704697013966	1.04461286570297	0.288542507219468	3.62030841060248	0.000294252067921989	0.00109264616689477	APOC1
1044	ENSG00000130222	109.698372925102	1.45270166498909	0.187427926564158	7.75072152597184	9.13718672137632e-15	3.80866254956524e-13	GADD45G
1045	ENSG00000130224	9.56767360096422	-2.97188214818341	0.60301012240714	-4.92841170944201	8.29007817484564e-07	5.90007687978894e-06	LRCH2
1046	ENSG00000130226	5.3079210549177	-1.21853159899554	0.405127821780166	-3.00777071700781	0.00263171610109671	0.00752518241661421	DPP6
1047	ENSG00000130294	8.15256797779678	-1.27141945239688	0.328688891821711	-3.86815461073303	0.000109662127638925	0.000454120895635351	KIF1A
1048	ENSG00000130413	100.251657761831	-0.773246701941373	0.26360042792192	-2.93340457766788	0.00335266694605009	0.00928467045555387	STK33
1049	ENSG00000130429	4870.34006935415	0.52989774440321	0.111404369997178	4.75652565888246	1.96953215585911e-06	1.28153105502346e-05	ARPC1B
1050	ENSG00000130477	6.07943390668038	-0.873920638361424	0.204041005333913	-4.28306377402548	1.84337308012516e-05	9.43307659475e-05	UNC13A
1051	ENSG00000130513	125.299284355496	0.723148381104572	0.257470324479008	2.80866691168338	0.00497470872404419	0.0131062170345479	GDF15
1052	ENSG00000130518	617.573609594457	-0.713573848377773	0.123644562869146	-5.77117045682754	7.87227904114342e-09	9.08895051583769e-08	IQCN
1053	ENSG00000130520	1799.95261438153	0.561262003487818	0.0563025675432994	9.96867510626724	2.08998081224264e-23	4.03389013945572e-21	LSM4
1054	ENSG00000130522	11188.1348686659	0.515669473754128	0.119647492469558	4.30990623464449	1.63323780364123e-05	8.46015276524428e-05	JUND
1055	ENSG00000130528	1.41841909179505	1.31923960065264	0.487968393197961	2.70353494005388	0.00686062347118985	0.01733903942185	HRC
1056	ENSG00000130560	1707.65646313796	0.696751121077292	0.095016674434785	7.33293524764971	2.25165745640935e-13	7.01450551815101e-12	UBAC1
1057	ENSG00000130561	17.2293964871223	0.856417450809947	0.198604766537693	4.31216967115142	1.61660298533384e-05	8.38621653829184e-05	SAG
1058	ENSG00000130590	226.326379125376	-0.581192610047259	0.10121016327683	-5.74243328170096	9.33256541458961e-09	1.05890328477232e-07	SAMD10
1059	ENSG00000130598	167.883986520763	0.787550098799659	0.206061125778992	3.8219246634823	0.000132414146440678	0.000537312156843493	TNNI2
1060	ENSG00000130653	365.444524847105	-0.77641351044	0.131086661168967	-5.92290247929364	3.16308437881203e-09	4.00905705314527e-08	PNPLA7
1061	ENSG00000130656	9.97621855756872	1.49645108283076	0.301567499718181	4.96224256337045	6.9683894161818e-07	5.03612905425886e-06	HBZ
1062	ENSG00000130684	878.664169529625	-0.621280049661212	0.070489834297216	-8.81375386756654	1.21023608522738e-18	1.07450810826913e-16	ZNF337
1063	ENSG00000130700	4.70920865815468	1.36208880352544	0.344565301657474	3.95306433054441	7.71566825299497e-05	0.000333919378914043	GATA5
1064	ENSG00000130707	59.2237064230806	1.65656421658079	0.290290102320537	5.70658180674593	1.15267519193739e-08	1.28005336980814e-07	ASS1
1065	ENSG00000130766	771.017781684384	1.04035520264694	0.122345275551758	8.50343585361266	1.84060259966539e-17	1.28675513237238e-15	SESN2
1066	ENSG00000130775	4481.62519806213	0.519612253993166	0.137133225721772	3.78910545754537	0.000151190726109736	0.000602084261836864	THEMIS2
1067	ENSG00000130821	591.297672165977	1.24576763433201	0.226392126624896	5.50269858278284	3.74021561901022e-08	3.65118244897001e-07	SLC6A8
1068	ENSG00000130829	1.08410175472916	0.922930766111806	0.386039920886238	2.39076508976848	0.0168133066030856	0.0374298050941516	DUSP9
1069	ENSG00000130844	1482.04532537516	0.82276753854258	0.145564238954525	5.65226421305041	1.58347934076303e-08	1.69691265262095e-07	ZNF331
1070	ENSG00000130876	3.68258817748524	0.846860164559091	0.32315285443182	2.62061793032301	0.00877705671647728	0.0214232571978676	SLC7A10
1071	ENSG00000130881	716.822673347827	0.931804450284876	0.183209616128043	5.08600187030385	3.65690446742843e-07	2.81713409759254e-06	LRP3
1072	ENSG00000130921	251.536937814014	-0.548032881256059	0.0786058531553947	-6.97190933317219	3.12668048283461e-12	7.74344007443433e-11	MTRFR
1073	ENSG00000131015	22.2948407406526	1.77351050205573	0.239092007524028	7.41769045490782	1.19180239602961e-13	4.01571824407927e-12	ULBP2
1074	ENSG00000131037	59.4059009233645	0.56568934340445	0.181618950397389	3.11470439712761	0.00184129335011401	0.00552108173218077	EPS8L1
1075	ENSG00000131044	13.4803202267606	-0.7793431941609	0.191781268442644	-4.06370862227339	4.82991133231349e-05	0.000220372666867901	TTLL9
1076	ENSG00000131080	109.458167610438	-0.576119815467175	0.222605039303235	-2.58808074278308	0.00965123549899267	0.0232470142099312	EDA2R
1077	ENSG00000131094	5.05889658081866	1.11555727856531	0.384833263136837	2.89880679614914	0.00374585637198311	0.0102111101623126	C1QL1
1078	ENSG00000131127	1205.91383894821	-0.658271452821811	0.0714298128535944	-9.21564017213698	3.09426341776108e-20	3.55807827894137e-18	ZNF141
1079	ENSG00000131153	556.288889425538	0.529531100156446	0.100501468079975	5.26888920403695	1.37251772354463e-07	1.17059544750154e-06	GINS2
1080	ENSG00000131174	3249.39377893845	0.69813840476189	0.0622265810902411	11.2192955571422	3.27871711717034e-29	1.61722721804427e-26	COX7B
1081	ENSG00000131370	1241.01247247175	0.692675461394416	0.184151646471131	3.76144050117414	0.000168937610289483	0.000666331662796613	SH3BP5
1082	ENSG00000131409	3.19995908823532	-0.952619104478536	0.316130580480601	-3.01337220534093	0.00258361829604546	0.00740314831093744	LRRC4B
1083	ENSG00000131459	14.4008365989287	1.26443599609065	0.221245388570725	5.71508407139727	1.09649800553428e-08	1.22379101723899e-07	GFPT2
1084	ENSG00000131462	682.440441461919	0.674559344617936	0.116461523556101	5.79212193023553	6.95026530258927e-09	8.13706309392305e-08	TUBG1
1085	ENSG00000131477	2.4677663291366	1.0079799007502	0.270769079312831	3.7226551248329	0.000197138713691355	0.000761992193952413	RAMP2
1086	ENSG00000131495	595.500979974876	0.62250645148905	0.0611321543798509	10.1829627600075	2.36256492241331e-24	5.09583656104117e-22	NDUFA2
1087	ENSG00000131668	2.14965448860427	2.07992025291356	0.432868489220407	4.80497034251554	1.54774445670146e-06	1.03010863259549e-05	BARX1
1088	ENSG00000131669	2487.34639417901	0.889899547054796	0.166030583858408	5.35985314497061	8.3289629733186e-08	7.50748200595017e-07	NINJ1
1089	ENSG00000131711	15.0794616449799	0.877099374748875	0.280894247420332	3.12252523077263	0.00179306735764798	0.00539195547328622	MAP1B
1090	ENSG00000131759	1904.20409458099	0.500749808214902	0.109466461108597	4.57445872593005	4.77452715614145e-06	2.84787634234477e-05	RARA
1091	ENSG00000131849	134.389733509433	-0.543932269006147	0.122711841460891	-4.43259804865289	9.31043398649401e-06	5.1503232491643e-05	ZNF132
1092	ENSG00000131871	1061.09071192024	0.516399600186432	0.0532985824593034	9.68880552462597	3.36440264676451e-22	5.28687591138031e-20	SELENOS
1093	ENSG00000131969	44.1304111776392	-1.04950937292703	0.374680089729288	-2.80108124689869	0.0050931694340617	0.0133706992372315	ABHD12B
1094	ENSG00000131979	1141.65706390388	0.608104804858541	0.13055144619915	4.65797065113247	3.19341724392606e-06	1.99176361083228e-05	GCH1
1095	ENSG00000131981	1964.7829882015	1.23446193941319	0.201342501139787	6.13115428896026	8.72437438160631e-10	1.25847860190238e-08	LGALS3
1096	ENSG00000132000	15.4279909169395	0.903829693692185	0.172622515835883	5.23587371737463	1.64206201416165e-07	1.37233566801684e-06	PODNL1
1097	ENSG00000132002	5389.83231568792	1.10417819344399	0.159382506272068	6.92785061090165	4.2728259064539e-12	1.01569704981127e-10	DNAJB1
1098	ENSG00000132031	1.46351620645794	1.0695825078775	0.382335163834861	2.79749970457721	0.00514998143116014	0.0134959002764331	MATN3
1099	ENSG00000132170	360.382494159884	1.32688951681749	0.272204802726544	4.8745999465354	1.0902917514681e-06	7.55376926680414e-06	PPARG
1100	ENSG00000132185	86.8831069151628	-0.638304456108089	0.237369998880329	-2.68906963440605	0.0071651470891125	0.018006158627423	FCRLA
1101	ENSG00000132334	7051.54575848087	0.527447416670755	0.129921694613681	4.05973319728556	4.91288203788313e-05	0.000223744668752734	PTPRE
1102	ENSG00000132341	8118.75983658044	0.524886783356993	0.0513251222988153	10.2267030227634	1.5055799538952e-24	3.34182290516463e-22	RAN
1103	ENSG00000132424	8784.34675091452	-0.596387139026722	0.0594671624294446	-10.0288481014091	1.13836858074962e-23	2.24600120981899e-21	PNISR
1104	ENSG00000132432	1398.29621144932	0.653066172995715	0.0619032633613872	10.5497858680431	5.09129943199409e-26	1.48206891826097e-23	SEC61G
1105	ENSG00000132464	1.83597500471211	-1.0914607125567	0.367908103603153	-2.96666668080248	0.00301047132573623	0.00846239343534879	ENAM
1106	ENSG00000132465	2130.07500793014	-0.505955726157999	0.211743456039679	-2.38947514894243	0.0168724652938182	0.0375161991262622	JCHAIN
1107	ENSG00000132475	59375.6155534325	0.533865202964729	0.114852199585216	4.6482801800293	3.34714065921306e-06	2.07887991205478e-05	H3-3B
1108	ENSG00000132485	3179.79141150965	-0.546420207060247	0.0580374013622184	-9.41496680132132	4.73231923787491e-21	6.3181799027778e-19	ZRANB2
1109	ENSG00000132507	4865.77292802694	0.514413895429597	0.06701849544539	7.67570044673364	1.64517174871955e-14	6.52082918348504e-13	EIF5A
1110	ENSG00000132514	375.077176436375	0.965879350750329	0.381508780135766	2.53173557475297	0.0113499547591369	0.0266906564240491	CLEC10A
1111	ENSG00000132518	28.7041336962018	-0.605570590584185	0.246577142784205	-2.45590724163008	0.0140529425496799	0.0320619428054305	GUCY2D
1112	ENSG00000132530	1899.83767691508	-0.681659378416754	0.15595832551824	-4.37077902799765	1.23804034880299e-05	6.60176650861702e-05	XAF1
1113	ENSG00000132646	5045.61051680076	0.725852410731298	0.0825273861746296	8.79529141024023	1.4267720669179e-18	1.26045729314732e-16	PCNA
1114	ENSG00000132661	758.191768161476	0.773230274307836	0.0676852253302441	11.4239151976692	3.17596734241367e-30	2.0141304321157e-27	NXT1
1115	ENSG00000132688	10.1471272989038	0.698801398867076	0.249306176490346	2.80298470220266	0.00506320709042807	0.0133038426020615	NES
1116	ENSG00000132702	1.25602233352344	-0.658383131331678	0.236732892189966	-2.78112232415663	0.00541713211854432	0.0140816886296284	HAPLN2
1117	ENSG00000132704	45.0999003089952	-0.936601655870884	0.188151388179731	-4.97791520398561	6.42728007747843e-07	4.67934449921215e-06	FCRL2
1118	ENSG00000132718	1037.8667120771	-0.611219690883095	0.0914495031796436	-6.68368519927784	2.33007062333512e-11	4.80546620889219e-10	SYT11
1119	ENSG00000132793	16.2583097343361	1.73309388538809	0.319036823002644	5.43226913143418	5.56419177407001e-08	5.26109442663265e-07	LPIN3
1120	ENSG00000132819	3530.31499291436	0.621195898961972	0.147776272899346	4.20362407830576	2.62675053864918e-05	0.000129327298725073	RBM38
1121	ENSG00000132846	842.727181493547	-0.555950585426844	0.129560968881885	-4.29103448534471	1.7784269126073e-05	9.14288554926687e-05	ZBED3
1122	ENSG00000132849	275.899505023237	-0.821836975945122	0.154652414033454	-5.31409083447831	1.07191142686955e-07	9.44143413041797e-07	PATJ
1123	ENSG00000132872	21.0386549025179	1.22818232139389	0.443905352636107	2.76676619036107	0.00566153434517117	0.014652654914328	SYT4
1124	ENSG00000132963	1874.11861755342	0.631030823149553	0.0503372722341279	12.5360551961281	4.7400993449006e-36	7.65181309703636e-33	POMP
1125	ENSG00000132965	2718.26985610723	0.647144244918522	0.164586530875355	3.93193927520483	8.42633533229096e-05	0.000360719470818444	ALOX5AP
1126	ENSG00000133026	557.364733123794	0.912880164737909	0.224261199330883	4.07061126695845	4.68899383621924e-05	0.000214760029790418	MYH10
1127	ENSG00000133048	997.246631901877	0.738648223280003	0.281170602858658	2.62704641157424	0.00861295856373528	0.0210748663657499	CHI3L1
1128	ENSG00000133083	10.6211085389649	0.895921652943004	0.302704446858024	2.9597241211432	0.0030791464192174	0.00862267827882722	DCLK1
1129	ENSG00000133116	54.3342937065492	-1.14926589481823	0.250501577195173	-4.58785891764188	4.47815093090961e-06	2.6900719242274e-05	KL
1130	ENSG00000133134	232.012753015731	-0.693781919968624	0.242638510686751	-2.85932318824815	0.004245460125898	0.0114118430904588	BEX2
1131	ENSG00000133136	3.2756425047505	0.639806661614407	0.180616891585208	3.54234122843694	0.000396592087274229	0.00142874532232268	GNG5P2
1132	ENSG00000133169	1018.57853072032	0.807009114694314	0.297409391869428	2.7134621056238	0.00665841831335175	0.0168712234575039	BEX1
1133	ENSG00000133216	104.401139522577	1.31277246504961	0.282582814950543	4.64562031232991	3.39056101530209e-06	2.09923960769593e-05	EPHB2
1134	ENSG00000133265	530.184776264621	0.61082869486919	0.0628630575088223	9.7168149160334	2.55653336979397e-22	4.20336694883625e-20	HSPBP1
1135	ENSG00000133317	443.279124301489	0.76269629925917	0.197008691612908	3.87138401364418	0.000108219148248471	0.000448878162917097	LGALS12
1136	ENSG00000133401	154.199580227337	-0.754448667719935	0.256508413063346	-2.94122387141205	0.0032691816794756	0.00909317968083462	PDZD2
1137	ENSG00000133424	66.7151828210533	-0.589883064753727	0.183622071642059	-3.21248453129103	0.00131592234661213	0.00411605304012536	LARGE1
1138	ENSG00000133454	84.1517363218489	1.28847263540681	0.409928536380002	3.14316404216466	0.00167132147322762	0.00507570641356299	MYO18B
1139	ENSG00000133466	181.305558089858	-0.858550448843066	0.126177076554617	-6.80432985361993	1.01520692075491e-11	2.23938252072608e-10	C1QTNF6
1140	ENSG00000133477	74.5339777184573	1.14299979869306	0.236538398073046	4.83219556741941	1.35035506831158e-06	9.11720720456609e-06	FAM83F
1141	ENSG00000133488	95.6453710095081	1.25411390966115	0.291415091677011	4.30353109869529	1.68097239913371e-05	8.67956583059531e-05	SEC14L4
1142	ENSG00000133561	893.814602642171	-1.02657360367388	0.181334650998693	-5.66121035345464	1.50309039996149e-08	1.6175985595222e-07	GIMAP6
1143	ENSG00000133574	675.765423949017	-0.940636571160646	0.23562511662682	-3.99208957273606	6.54936233375932e-05	0.000289872948555743	GIMAP4
1144	ENSG00000133606	7123.70860428125	0.519938479187909	0.0938855393740368	5.53800385719138	3.05938525717441e-08	3.04174154600482e-07	MKRN1
1145	ENSG00000133639	9888.68864772135	0.651326166858366	0.118701389133388	5.48709810065032	4.08590248076632e-08	3.95682266056043e-07	BTG1
1146	ENSG00000133687	75.5634031068391	1.66422872315602	0.282187594602455	5.89759704178557	3.68833357705289e-09	4.59605188264759e-08	TMTC1
1147	ENSG00000133710	1.30051305182583	-0.987582972534135	0.374279646418147	-2.63862323795936	0.00832434379516225	0.0204843920136774	SPINK5
1148	ENSG00000133740	187.234968652774	-0.622127417264688	0.141508295147504	-4.39640246259911	1.10059782688026e-05	5.95832793046122e-05	E2F5
1149	ENSG00000133742	11094.6189334486	1.58667091156727	0.269903869283208	5.87865196516466	4.13620982337299e-09	5.08633503003007e-08	CA1
1150	ENSG00000133800	33.9217208620956	1.40413472403378	0.313169195673873	4.48362975487542	7.33839453321333e-06	4.17519614630789e-05	LYVE1
1151	ENSG00000133878	5.31478238962595	-0.85064685117064	0.359886550025055	-2.36365279867064	0.0180957627214606	0.0398370247610015	DUSP26
1152	ENSG00000133962	18.659652567663	-0.725986799838888	0.210723116408166	-3.44521670053829	0.000570601746313483	0.00196626726359179	CATSPERB
1153	ENSG00000134007	4.7733365053534	-0.519263861390694	0.182984299676495	-2.83775090162774	0.00454326237709799	0.012111417203947	ADAM20
1154	ENSG00000134057	1158.0383877816	0.789663028786035	0.114714138340463	6.88374632987587	5.82986508317602e-12	1.35144796712737e-10	CCNB1
1155	ENSG00000134070	509.828460416744	0.922655463426959	0.188807502918643	4.88675211082331	1.02513032618934e-06	7.16662960714338e-06	IRAK2
1156	ENSG00000134072	239.955390010498	0.784667041237143	0.287532008618933	2.72897283681924	0.0063531936864519	0.0161856040588704	CAMK1
1157	ENSG00000134107	5948.48825373079	0.527189075452426	0.151823219592082	3.47238766816351	0.000515850841589833	0.00180066117438779	BHLHE40
1158	ENSG00000134121	72.2370402226207	1.16266866444169	0.293197422384714	3.96548051133996	7.32482372599357e-05	0.000319417718326296	CHL1
1159	ENSG00000134193	8.31080601736569	-1.17814721172799	0.43269050992139	-2.72284042453816	0.00647233123742386	0.016437240529596	REG4
1160	ENSG00000134201	76.2386152324556	-1.15964398294857	0.309586262095727	-3.74578631202311	0.000179829618503113	0.000703045912760851	GSTM5
1161	ENSG00000134245	25.7401630267366	-0.724113184531397	0.18652047913817	-3.8822181235927	0.000103507966573459	0.000430947470678759	WNT2B
1162	ENSG00000134291	1084.51774961353	0.665422999005407	0.0981643953625989	6.77865937591193	1.21296122373207e-11	2.63629772947496e-10	TMEM106C
1163	ENSG00000134317	44.2961086104942	0.803286642134681	0.191822318346155	4.18765996084514	2.81845366915899e-05	0.000137575700053426	GRHL1
1164	ENSG00000134323	925.338059661459	-1.31869482673869	0.259322812626744	-5.08514778696602	3.67339922950329e-07	2.82619367930199e-06	MYCN
1165	ENSG00000134324	2252.7427723324	-0.527484737171395	0.0976122151356178	-5.40388041023895	6.52144327981288e-08	6.05022300520571e-07	LPIN1
1166	ENSG00000134363	22.2654982203487	1.46893165158559	0.261512833496845	5.61705378639978	1.94240972163634e-08	2.0277113125865e-07	FST
1167	ENSG00000134375	1663.80947836191	0.560779185123298	0.0510969890214225	10.9747990216839	5.05180709155051e-28	1.90861571329069e-25	TIMM17A
1168	ENSG00000134398	2.32770279343426	0.792862322471649	0.340812443753858	2.32638900662991	0.0199978075616722	0.0433472984463639	ERN2
1169	ENSG00000134489	53.4901795149973	-1.36255294738691	0.197480364443958	-6.8996882359592	5.21167885052772e-12	1.22089421304513e-10	HRH4
1170	ENSG00000134531	3944.34845115266	1.11445228375869	0.20095014610371	5.54591427459587	2.92422079621307e-08	2.91715666732334e-07	EMP1
1171	ENSG00000134533	1.74567167202526	-1.01724606222361	0.399127242991375	-2.54867609286592	0.0108132680259649	0.0256049073659233	RERG
1172	ENSG00000134539	165.866824748695	-0.522657568518055	0.165396862019794	-3.1600210677244	0.00157757731184236	0.0048306674127237	KLRD1
1173	ENSG00000134569	72.7843868031704	0.632637755649749	0.239150395727038	2.645355253235	0.00816051922236639	0.0201370677920456	LRP4
1174	ENSG00000134690	646.714275683374	0.737533769889132	0.120870788811287	6.10183632573649	1.04856722090056e-09	1.47773080488344e-08	CDCA8
1175	ENSG00000134765	6.80182738334498	-0.974978949144551	0.279715222723005	-3.48561275876661	0.000491011234780818	0.00172617036151316	DSC1
1176	ENSG00000134809	433.737623082549	0.720830563802118	0.0780946140396988	9.23022122160292	2.70073532775687e-20	3.13444164803783e-18	TIMM10
1177	ENSG00000134817	10.8290678827159	1.36330558398372	0.289602981654282	4.70749843871147	2.50775201185204e-06	1.59263778520946e-05	APLNR
1178	ENSG00000134825	1239.46088547108	0.608062416552621	0.0568669327440565	10.6927239998921	1.10089279002458e-26	3.31331411397737e-24	TMEM258
1179	ENSG00000134830	272.134317623048	0.588352032133965	0.219087013155962	2.68547196686247	0.00724274502554713	0.0181703056539475	C5AR2
1180	ENSG00000134853	18.1481978176402	0.72369941954704	0.246419322363398	2.93686149530023	0.00331552146654804	0.0092004554901537	PDGFRA
1181	ENSG00000134871	47.841525676446	1.67233274994154	0.240026971825515	6.96727012478093	3.23149850010678e-12	7.958629523772e-11	COL4A2
1182	ENSG00000134874	29.4760618797796	1.16341462829758	0.311176149945784	3.73876541791612	0.00018492618403018	0.0007201171600491	DZIP1
1183	ENSG00000134897	341.269370942646	-0.566746188275635	0.170576894914989	-3.32252611678789	0.000892063201074547	0.00291665738565287	BIVM
1184	ENSG00000134986	3307.43114466247	-0.526737840281811	0.107847972883686	-4.88407733773447	1.03914285799358e-06	7.25031816479059e-06	NREP
1185	ENSG00000135046	37580.2822341267	0.703522017064028	0.120404396290436	5.84299277052152	5.12712435304377e-09	6.17655000929432e-08	ANXA1
1186	ENSG00000135047	2115.88903801461	1.00531720916676	0.265139471108065	3.79165427525884	0.000149647141487039	0.000596472343745309	CTSL
1187	ENSG00000135052	408.942097246841	0.858767204416443	0.187570243500226	4.5783765505183	4.6859858385605e-06	2.80448434564606e-05	GOLM1
1188	ENSG00000135069	126.926523996697	1.08541249037322	0.204612487683512	5.30472261327519	1.12844457071208e-07	9.88544165867509e-07	PSAT1
1189	ENSG00000135094	67.1409376918004	1.27799774451025	0.248022952960674	5.15273981401589	2.5670801888605e-07	2.04227790831522e-06	SDS
1190	ENSG00000135111	11.842986076237	2.73422667304779	0.450763352625079	6.06576967076995	1.31323219524846e-09	1.80488112159651e-08	TBX3
1191	ENSG00000135114	495.85649370495	1.41774346927543	0.201207460503949	7.0461774415547	1.83899719081383e-12	4.77413349667853e-11	OASL
1192	ENSG00000135116	6.68825990341849	-0.592425225501485	0.25580251844077	-2.31594758766481	0.0205611305842608	0.044362575429492	HRK
1193	ENSG00000135144	60.5615859322788	-1.55101810085044	0.232962579396324	-6.6577993121024	2.77957950913336e-11	5.64079923927783e-10	DTX1
1194	ENSG00000135241	3452.23315322204	0.773426694403757	0.0868769508634958	8.90255340129274	5.45764049680643e-19	5.21818800499477e-17	PNPLA8
1195	ENSG00000135245	476.805257025942	1.00997398186878	0.222130418254806	4.54676126666379	5.4477732221124e-06	3.20000360916474e-05	HILPDA
1196	ENSG00000135248	1.10788189314262	1.10961474593178	0.308784628460615	3.59349087894546	0.000326277075505981	0.00119828377037429	FAM71F1
1197	ENSG00000135362	686.357330055856	-0.891421945586577	0.19142872552684	-4.65667805671929	3.21352361932055e-06	2.00219434765877e-05	PRR5L
1198	ENSG00000135374	4.8661035706575	0.824194806724611	0.350724814590735	2.34997574290936	0.0187746345458407	0.041092409835744	ELF5
1199	ENSG00000135404	8826.73832888976	0.616877981204911	0.0897036397426881	6.87684449565709	6.11928436989752e-12	1.4143523000052e-10	CD63
1200	ENSG00000135423	6.7538011957661	-0.564536999723849	0.185145325626528	-3.04915610379828	0.00229485203106115	0.00667918169407521	GLS2
1201	ENSG00000135426	1712.20484090631	-0.797330238415549	0.146890445829105	-5.42806057885601	5.69697049897362e-08	5.36948541137339e-07	TESPA1
1202	ENSG00000135437	31.8356690856659	-0.507889539732856	0.147632179856925	-3.44023599885248	0.000581207149079578	0.00199777300545994	RDH5
1203	ENSG00000135476	648.637565853433	0.666698679652287	0.107893489891157	6.17922990835547	6.44150326606115e-10	9.63620669717336e-09	ESPL1
1204	ENSG00000135480	5.67469064956914	1.11013128801492	0.280121362128713	3.9630368765122	7.40023455547272e-05	0.000321896094680307	KRT7
1205	ENSG00000135525	1688.16333912864	-0.539562404933698	0.157159418740685	-3.4332171069173	0.000596464276719079	0.00204388578959874	MAP7
1206	ENSG00000135547	3.51023773214635	1.3314845233193	0.306736770074068	4.34080505900153	1.41961628510793e-05	7.47571956543934e-05	HEY2
1207	ENSG00000135577	4.09572821133204	-1.17909813747898	0.216472229968051	-5.44687943415653	5.12611840373322e-08	4.86501787787765e-07	NMBR
1208	ENSG00000135604	2362.64118905278	0.800479014404366	0.167189657032736	4.78785008959992	1.68577494573876e-06	1.11362744462363e-05	STX11
1209	ENSG00000135617	252.568923999067	0.514059497128519	0.0843252949581544	6.09614822436869	1.08654671595015e-09	1.52761757997836e-08	PRADC1
1210	ENSG00000135622	59.9231935385585	-0.525242303601003	0.14447496849952	-3.63552461063695	0.000277415506493183	0.00103728514398809	SEMA4F
1211	ENSG00000135625	6.05230094090996	1.50262075378229	0.2788243147152	5.38913098492545	7.07991921829133e-08	6.52403350073685e-07	EGR4
1212	ENSG00000135631	135.254005847652	0.638676984553059	0.216805867849654	2.94584731902162	0.00322071335333592	0.00896679319774004	RAB11FIP5
1213	ENSG00000135643	134.897301394143	-0.776066302901527	0.207247533802097	-3.74463468232438	0.000180656446889154	0.00070596754564496	KCNMB4
1214	ENSG00000135678	499.872648873025	0.731154020845571	0.208549377313668	3.50590363904986	0.00045505993478447	0.0016122304991955	CPM
1215	ENSG00000135740	34.2704648146187	-0.525987638386327	0.126641790430336	-4.15334966916523	3.27643488319018e-05	0.000156987734001101	SLC9A5
1216	ENSG00000135744	18.675328741893	1.95497315353074	0.372330905762921	5.25063357156699	1.51576943075481e-07	1.2762218009442e-06	AGT
1217	ENSG00000135776	2702.38476116464	0.510043662905613	0.101415068319065	5.02926903624369	4.92353164362306e-07	3.68269382459203e-06	ABCB10
1218	ENSG00000135828	661.80307335675	-0.698760395539785	0.106647006811285	-6.55208633071399	5.67387223955027e-11	1.07410393771529e-09	RNASEL
1219	ENSG00000135898	70.8807940216443	-0.776529030585549	0.144405088589886	-5.37743536719062	7.55543220688288e-08	6.90132765934255e-07	GPR55
1220	ENSG00000135899	1333.48133914972	-0.510443257212567	0.0810619222508144	-6.29695476050026	3.03549822868044e-10	4.91352252020772e-09	SP110
1221	ENSG00000135940	2836.41341837611	0.679476333647606	0.0613384997062056	11.0774853787117	1.61340338684231e-28	6.98761071711194e-26	COX5B
1222	ENSG00000135960	12.237276293019	-0.642971604418624	0.204261740277348	-3.14778285715961	0.00164513852419901	0.0050133387290547	EDAR
1223	ENSG00000135976	1934.58800498791	-0.536480532682845	0.0811698798231839	-6.60935477361165	3.85998672011057e-11	7.59886742671878e-10	ANKRD36
1224	ENSG00000136010	81.1303573861431	1.04297115547998	0.214369789175186	4.86528983161734	1.14289201181418e-06	7.87517790212824e-06	ALDH1L2
1225	ENSG00000136011	34.2354344401208	0.670193060263554	0.27791051952892	2.41154261234725	0.0158851954589848	0.0356558482827953	STAB2
1226	ENSG00000136026	1952.3139979047	0.685608915376026	0.192378230077988	3.56385914922955	0.000365442100687925	0.00132947252241661	CKAP4
1227	ENSG00000136110	7.43281148146667	-0.608486056966658	0.256009956401061	-2.37680622082297	0.0174632595617039	0.0386170734791005	CNMD
1228	ENSG00000136159	687.767113498354	0.853286174914423	0.0760369646122461	11.221991557209	3.18026577184848e-29	1.61348512316324e-26	NUDT15
1229	ENSG00000136193	1511.2270513422	-0.770881878094235	0.235588603323604	-3.27215267300241	0.00106731923453624	0.00342286213611343	SCRN1
1230	ENSG00000136244	98.7573001063557	2.7733668072834	0.288228941743811	9.62209690152654	6.45025958598152e-22	9.70654741256558e-20	IL6
1231	ENSG00000136267	3.64628067275348	-1.07718717288724	0.422655135837879	-2.54861962283223	0.010815018901234	0.0256056387505616	DGKB
1232	ENSG00000136367	36.182681436507	-0.573785038054309	0.167918902834264	-3.41703660737132	0.000633067663832689	0.00215455369308496	ZFHX2
1233	ENSG00000136383	89.8703265533214	-0.706344385227434	0.210515861175384	-3.3553024521937	0.000792782560427571	0.00262442951631476	ALPK3
1234	ENSG00000136449	110.512893032745	-0.623776493316631	0.164042916240175	-3.80252014298112	0.000143231616889362	0.000575031386186841	MYCBPAP
1235	ENSG00000136514	123.09078237015	-0.707397593324528	0.150893034899128	-4.68807320230137	2.75789374656995e-06	1.73720891301322e-05	RTP4
1236	ENSG00000136522	1098.82894393001	0.504998892288033	0.042454374564693	11.8950967354024	1.25507512259785e-32	1.06125566437952e-29	MRPL47
1237	ENSG00000136535	1.16884508947619	0.627151244379544	0.256776815836553	2.44239824509214	0.0145900419745149	0.0331129058463011	TBR1
1238	ENSG00000136546	8.11510242586498	-1.24344764538537	0.348915691196788	-3.56374813961595	0.000365596761209402	0.00132976273838496	SCN7A
1239	ENSG00000136573	80.2361325661654	-0.532437159194673	0.164625951522018	-3.23422373126549	0.00121973864027127	0.00385510494061156	BLK
1240	ENSG00000136630	1326.23885435837	0.508128869223154	0.123652261157987	4.10933746350122	3.96795876258118e-05	0.000185369754662336	HLX
1241	ENSG00000136634	81.4828879873196	1.40709572650741	0.245742542692192	5.72589390136606	1.02890512730743e-08	1.15634609782266e-07	IL10
1242	ENSG00000136689	949.322156339162	1.60738167795565	0.225146876125824	7.13925818387709	9.38359378362682e-13	2.5753396416671e-11	IL1RN
1243	ENSG00000136810	4142.90991670794	0.649476503052683	0.0633824902392214	10.2469388722563	1.22150863379032e-24	2.74561124179934e-22	TXN
1244	ENSG00000136826	3435.55954204489	1.1445581321911	0.227774577849981	5.02495995380548	5.03537597362825e-07	3.75685593124861e-06	KLF4
1245	ENSG00000136830	1523.21813698237	1.02195359435269	0.180246491795802	5.66975581144979	1.43001186789926e-08	1.54928131411148e-07	NIBAN2
1246	ENSG00000136839	0.420509697702035	-1.15213639998939	0.398061795886724	-2.89436567863259	0.00379925420271106	0.0103423818607298	OR13C9
1247	ENSG00000136840	658.27489719798	0.576261155241247	0.12197901783005	4.72426459478578	2.30949562896784e-06	1.47996080417113e-05	ST6GALNAC4
1248	ENSG00000136859	7.8795598125416	1.04773642430046	0.383228081017329	2.73397612596423	0.00625745813009383	0.0159691986226036	ANGPTL2
1249	ENSG00000136867	828.792674201267	0.578922941951103	0.121175468960238	4.77755891451153	1.77436072095569e-06	1.16607414219134e-05	SLC31A2
1250	ENSG00000136868	813.529774612918	0.620912330653853	0.0940071788157046	6.60494590387733	3.97662526324888e-11	7.8025342319901e-10	SLC31A1
1251	ENSG00000136929	3116.08077995098	0.685918101443565	0.248071448343978	2.76500220409269	0.00569224111867289	0.01472568845342	HEMGN
1252	ENSG00000136943	24.6220035055341	0.935700055722593	0.299753076364568	3.12156948335893	0.00179889791616868	0.00540857268835205	CTSV
1253	ENSG00000136960	488.907072527078	0.961841772098128	0.197564758841373	4.86848857933414	1.12455020457421e-06	7.75782361407313e-06	ENPP2
1254	ENSG00000136999	301.901752043408	1.19884231552395	0.253161553819322	4.73548332058173	2.18533678083063e-06	1.4109107721313e-05	CCN3
1255	ENSG00000137033	26.8801601345989	1.31720861563849	0.334518410075783	3.93762667752749	8.22914908380374e-05	0.000353129531853801	IL33
1256	ENSG00000137070	416.616860267672	-0.80676211396286	0.128071397286555	-6.29931531205022	2.98963281188124e-10	4.85255117372716e-09	IL11RA
1257	ENSG00000137078	41.2522835327392	-0.710180745229298	0.181232161202248	-3.91862426910401	8.90558118235702e-05	0.000378407286564043	SIT1
1258	ENSG00000137090	1.88527896961147	1.19936744369107	0.436002242456262	2.75082861256474	0.00594447354848193	0.0152868959884712	DMRT1
1259	ENSG00000137094	91.2216692985291	1.09228168749304	0.211038598856361	5.17574364790242	2.27004970621605e-07	1.83725034791606e-06	DNAJB5
1260	ENSG00000137098	67.1283310506796	-0.579519786379499	0.108578012302426	-5.33735858753191	9.43104057530273e-08	8.37753814385446e-07	SPAG8
1261	ENSG00000137193	6091.07341884314	0.733970098949619	0.127125249555396	5.77359809728269	7.75963958327964e-09	8.97641173161542e-08	PIM1
1262	ENSG00000137198	462.05243630347	0.652248873043322	0.17447905386819	3.73826461447954	0.000185294864554296	0.000720920444761315	GMPR
1263	ENSG00000137252	1.8168604632361	-1.42074088353879	0.465590164956581	-3.0514838810465	0.00227713274570269	0.00663543003258333	HCRTR2
1264	ENSG00000137265	516.59164828308	0.599438616812258	0.191466054210422	3.1307827347477	0.00174341088958267	0.00526313280624269	IRF4
1265	ENSG00000137266	193.775713249276	0.711564374058233	0.208844226024445	3.40715368388946	0.000656441539222664	0.00222196576667496	SLC22A23
1266	ENSG00000137267	299.460949898153	1.69664333373111	0.195792470930725	8.66551877948064	4.49461605474456e-18	3.59508546324771e-16	TUBB2A
1267	ENSG00000137285	11.043171143142	1.63433393543806	0.210729750192525	7.75559186087828	8.7932399842891e-15	3.69853221825757e-13	TUBB2B
1268	ENSG00000137310	1298.11064517742	0.644164457365602	0.0875471302877327	7.35791630460632	1.86803100811151e-13	5.92332618054215e-12	TCF19
1269	ENSG00000137331	1032.53804652595	1.21094131418811	0.221701589632912	5.46203261867972	4.70713559693823e-08	4.50105583170878e-07	IER3
1270	ENSG00000137393	1645.17060900683	0.50410611016613	0.181074334240091	2.78397329075761	0.00536974558175147	0.0139728271241443	RNF144B
1271	ENSG00000137434	19.6615784926308	0.509313652432511	0.112316255754432	4.53463881084208	5.77021432361713e-06	3.36823457411142e-05	C6orf52
1272	ENSG00000137463	5.28946437205355	0.50655168840038	0.190207796593709	2.66314892171531	0.0077413145451362	0.0192389814384861	MGARP
1273	ENSG00000137501	327.803891847118	-0.615425223946718	0.138892511938378	-4.43094602695185	9.38205721478013e-06	5.18053548333174e-05	SYTL2
1274	ENSG00000137563	919.52348911234	0.843208887008851	0.110379710167292	7.63916561957701	2.18633925234142e-14	8.42425996955149e-13	GGH
1275	ENSG00000137571	2650.11763176962	-1.44945649248769	0.296700888594982	-4.88524486512846	1.03300392074975e-06	7.21315399950973e-06	SLCO5A1
1276	ENSG00000137573	8.26729964307414	1.58373496485836	0.352886086855323	4.4879495787763	7.19119423329288e-06	4.10327879179247e-05	SULF1
1277	ENSG00000137648	7.10134823458757	0.814472330473475	0.304257155474623	2.67692087373573	0.00743021801625921	0.0185959663586631	TMPRSS4
1278	ENSG00000137709	8.71764637125368	0.708533822661685	0.254349121108485	2.78567435017588	0.00534165051137649	0.013917102315701	POU2F3
1279	ENSG00000137726	175.633298366789	0.686683045931082	0.236557378762567	2.90281812185748	0.00369821344302746	0.0100998425265824	FXYD6
1280	ENSG00000137727	16.4438721636716	-1.00362580299433	0.227584651137898	-4.40990109823449	1.03417840403494e-05	5.64002024583799e-05	ARHGAP20
1281	ENSG00000137731	21.2634161343449	0.772362209078641	0.230310117964336	3.35357480559427	0.000797748468021185	0.0026379179788924	FXYD2
1282	ENSG00000137745	6.33565441086807	2.12585669734183	0.460631860050633	4.61508827702052	3.92928265537798e-06	2.39932159943421e-05	MMP13
1283	ENSG00000137766	14.5815798150569	-1.61776481590468	0.465498463398631	-3.47533868123493	0.000510208755961194	0.00178482602041035	UNC13C
1284	ENSG00000137804	1881.10473705321	0.511748849113819	0.114770188072287	4.45890050116061	8.23811494254165e-06	4.61609993798397e-05	NUSAP1
1285	ENSG00000137807	1043.69310432163	0.564790253180749	0.116189021098847	4.86096059540994	1.1681750717329e-06	8.02448152756713e-06	KIF23
1286	ENSG00000137819	54.7404731847724	0.776782506191713	0.265821920986314	2.92219130502674	0.00347577978654058	0.00957335530783328	PAQR5
1287	ENSG00000137857	15.9739631963524	-0.805648757768767	0.300450412676121	-2.68146996568528	0.00732994939005631	0.0183631364728033	DUOX1
1288	ENSG00000137869	9.25066002009278	1.45343267475669	0.319644775808051	4.54702464973019	5.44096278915215e-06	3.1970607626398e-05	CYP19A1
1289	ENSG00000137871	1729.63167872718	-0.663593569372851	0.0751192327605368	-8.83387043486237	1.01114763322862e-18	9.1606880220615e-17	ZNF280D
1290	ENSG00000137872	19.0835542837664	0.870778867585569	0.299863634329626	2.90391620688611	0.00368526776960498	0.0100722333053526	SEMA6D
1291	ENSG00000137880	121.714095055723	0.584243629728689	0.162856899612805	3.58746624255858	0.000333906946134699	0.00122427950495847	GCHFR
1292	ENSG00000137960	32.524248301839	0.963269132485132	0.245495155639101	3.92378061382694	8.71701223920716e-05	0.000371461450279821	GIPC2
1293	ENSG00000137962	25.7872374829508	0.591083381687337	0.252676478595729	2.33928929583131	0.0193204663136771	0.0420897460841572	ARHGAP29
1294	ENSG00000137968	78.0148965430536	-1.41024357406947	0.431124126898515	-3.27108478992973	0.00107135783445602	0.00343333352579598	SLC44A5
1295	ENSG00000137992	581.355657954328	-0.560520406945176	0.075048442082588	-7.46878138160875	8.09408820564976e-14	2.82926622574257e-12	DBT
1296	ENSG00000138028	103.221797163537	0.618659630918144	0.249656600578634	2.47804235691852	0.0132105461419118	0.0304054721619124	CGREF1
1297	ENSG00000138079	6.30622312114057	-0.703341733971024	0.185796358500669	-3.78555177101865	0.000153367899562937	0.000609797087447172	SLC3A1
1298	ENSG00000138083	1.73938168040086	-1.71405506240519	0.590504804978696	-2.90269452162549	0.0036996731912088	0.0101022753892503	SIX3
1299	ENSG00000138115	24.6762205455761	-0.943828628528197	0.215170335175244	-4.38642542318624	1.15228647225786e-05	6.19096849860296e-05	CYP2C8
1300	ENSG00000138131	87.5284661379512	-0.671966407982528	0.225924820446706	-2.97429209705198	0.00293665382117999	0.00829164603318382	LOXL4
1301	ENSG00000138135	20.1157638553172	1.6437248435182	0.310865405482799	5.28757724252193	1.2394702771629e-07	1.06893024339881e-06	CH25H
1302	ENSG00000138162	15.4311590384943	0.970736511362983	0.355621517187807	2.72969003405474	0.00633939001463459	0.0161527548414215	TACC2
1303	ENSG00000138166	1434.47591662053	1.13178880641114	0.174340475694365	6.49183043641151	8.47996722390887e-11	1.55878652168685e-09	DUSP5
1304	ENSG00000138185	1201.33810275018	0.501796978013625	0.200505161341924	2.50266364544055	0.0123262626256021	0.0285927427097082	ENTPD1
1305	ENSG00000138207	5.92679654566106	1.10357462479475	0.332042738668942	3.3235921050966	0.000888660716803861	0.00290767428566172	RBP4
1306	ENSG00000138347	2.5093940219646	0.801004202908212	0.322003073880269	2.48756694542007	0.0128620243715447	0.0296997356001976	MYPN
1307	ENSG00000138380	486.613695556712	-0.812983106633086	0.0911692651783124	-8.91729361910532	4.77821598590449e-19	4.63643613451945e-17	CARF
1308	ENSG00000138395	32.9101232107897	-0.906756782174691	0.278147614120243	-3.259984037766	0.00111418484143853	0.00355326512741092	CDK15
1309	ENSG00000138449	5338.18177862412	-0.794773526717929	0.173961018937471	-4.56868746557299	4.90787979322404e-06	2.91664061205754e-05	SLC40A1
1310	ENSG00000138468	1854.41417382257	-0.525876259247702	0.0582905798805849	-9.02163368978351	1.8530493012654e-19	1.89106876106722e-17	SENP7
1311	ENSG00000138606	152.612923188892	-0.530204907077053	0.134107435549846	-3.95358322156555	7.69894686796618e-05	0.000333276936944114	SHF
1312	ENSG00000138613	977.572172366268	-0.576773717128301	0.0677353233164808	-8.51510982583535	1.66432494924117e-17	1.17275468744744e-15	APH1B
1313	ENSG00000138650	11.0389135286562	-1.96971465449145	0.644649896267693	-3.05547967337843	0.00224700833371951	0.00655389733604752	PCDH10
1314	ENSG00000138669	121.264281727331	-1.31294492317452	0.27655629322548	-4.74747801925469	2.05968765832169e-06	1.33627598643837e-05	PRKG2
1315	ENSG00000138670	2757.4776117674	0.927539639175961	0.166737088961544	5.56288732730536	2.65347225313865e-08	2.68018810005592e-07	RASGEF1B
1316	ENSG00000138685	8.52484887880886	0.631053505685044	0.269755377279132	2.33935468516001	0.0193170846965468	0.0420897460841572	FGF2
1317	ENSG00000138696	58.2828081017585	-1.44063816927293	0.342819850640005	-4.20231840887694	2.64195163479896e-05	0.000129953283044668	BMPR1B
1318	ENSG00000138722	2428.21813462323	-1.01249500808417	0.239580071766053	-4.22612365302595	2.37751378543805e-05	0.000118422194356307	MMRN1
1319	ENSG00000138735	101.19725188684	-0.549988002315674	0.221647071822711	-2.48136823010048	0.0130879090675401	0.0301703234210451	PDE5A
1320	ENSG00000138755	19.1859865545043	0.887947819293044	0.302856377341326	2.93191058774472	0.00336883722179474	0.00932363506038172	CXCL9
1321	ENSG00000138772	1655.59012444119	0.552777421201134	0.239160949927726	2.31131972576703	0.0208152012475689	0.0448127459448449	ANXA3
1322	ENSG00000138792	53.1755357249712	1.07195626559083	0.340384712879144	3.14924914378112	0.00163690576418035	0.00499253446488329	ENPEP
1323	ENSG00000138795	379.28517260352	-0.923867775506693	0.202303389823333	-4.56674392017597	4.95358548495486e-06	2.9413492004917e-05	LEF1
1324	ENSG00000138798	75.5336781976117	-1.082297025252	0.247324690576711	-4.37601689798258	1.20867648234783e-05	6.46265230263487e-05	EGF
1325	ENSG00000138829	955.833431704632	0.711721222919215	0.240316182932121	2.96160339364347	0.00306041719940984	0.008580948831246	FBN2
1326	ENSG00000138835	777.249249700396	-0.626795652962278	0.106603999364656	-5.8796635838982	4.1110114460384e-09	5.05885171498988e-08	RGS3
1327	ENSG00000138944	6.60750065415906	0.786976035346097	0.337935868585737	2.3287733221087	0.0198710774137202	0.0431305123622332	SHISAL1
1328	ENSG00000139053	31.0179282537161	1.06329066948608	0.212445206602219	5.00501134618197	5.58587407450828e-07	4.12082949485017e-06	PDE6H
1329	ENSG00000139112	2778.78435546183	0.799753544593811	0.143189885596863	5.58526561607456	2.33343297571787e-08	2.38404886937987e-07	GABARAPL1
1330	ENSG00000139182	1320.38233430644	-0.564576852388942	0.103996427907794	-5.42881004422107	5.67310246868736e-08	5.35267165443578e-07	CLSTN3
1331	ENSG00000139193	82.4116550240392	-0.522267734484817	0.191282796785845	-2.73034346663979	0.00632683710601202	0.0161230835952146	CD27
1332	ENSG00000139194	20.399930750858	-0.579573921258024	0.159230934865323	-3.63983243424543	0.000272815518552281	0.00102266944541542	RBP5
1333	ENSG00000139219	38.516633710718	-0.941041121127237	0.285942137642326	-3.2910193960442	0.000998250301321638	0.003229355183197	COL2A1
1334	ENSG00000139220	2.97757248051818	0.829192517417884	0.359358564751394	2.30742383444102	0.0210312037837083	0.045244861350534	PPFIA2
1335	ENSG00000139263	7.36898549027659	1.33546014444235	0.372271546388685	3.5873280066589	0.000334083957955537	0.00122467564851703	LRIG3
1336	ENSG00000139289	1633.40884032772	0.92773492721634	0.23493537885909	3.94889408194573	7.8513079393816e-05	0.000338634139129461	PHLDA1
1337	ENSG00000139292	2.42591131854761	-1.3093014998725	0.485429713712314	-2.69720098067265	0.00699250531759469	0.0176472309443617	LGR5
1338	ENSG00000139329	149.764588234284	1.06734847150306	0.318558227874218	3.35056004870953	0.00080648321499664	0.00266481623533594	LUM
1339	ENSG00000139343	1191.44839328193	0.613329108293577	0.0571959931950451	10.7232880142854	7.91389717800313e-27	2.42288055499658e-24	SNRPF
1340	ENSG00000139354	401.600735635196	0.687148821264969	0.165794814942401	4.14457364968677	3.40446527354937e-05	0.000161925107734431	GAS2L3
1341	ENSG00000139438	49.6750697195713	0.648964779526131	0.132839289285058	4.88533763631877	1.03251762350402e-06	7.21259458716009e-06	FAM222A
1342	ENSG00000139508	506.023811526583	-0.798887290260642	0.0952605407285789	-8.38634007481515	5.01511184003035e-17	3.16915804069106e-15	SLC46A3
1343	ENSG00000139531	559.451182555054	-0.563003255599404	0.071126696570983	-7.91549843788314	2.46264488157701e-15	1.14774764205152e-13	SUOX
1344	ENSG00000139537	11.9789876297098	-0.645351354028464	0.189298168593421	-3.40917906825906	0.000651586941635736	0.00220858275177792	CCDC65
1345	ENSG00000139567	98.430238198988	1.14482633059374	0.268838071584411	4.25842338418308	2.05873754486994e-05	0.000104032449016094	ACVRL1
1346	ENSG00000139572	199.594470867505	1.06333954200859	0.231508826725555	4.59308423375643	4.36742670113105e-06	2.63157095120407e-05	GPR84
1347	ENSG00000139597	1237.12180856817	-0.548946050824875	0.0739615682945561	-7.4220444953069	1.15326052841539e-13	3.89911177379507e-12	N4BP2L1
1348	ENSG00000139610	22.6743275268053	0.628719949528082	0.163801300394831	3.8383086581889	0.000123884696096551	0.00050652096444542	CELA1
1349	ENSG00000139734	538.030503039451	0.622507229978668	0.111311888381655	5.59245952098379	2.23875358870146e-08	2.29523946158036e-07	DIAPH3
1350	ENSG00000139832	627.097434656084	0.884558375644521	0.146187546038372	6.05084632457227	1.44086848222734e-09	1.96509229177503e-08	RAB20
1351	ENSG00000139910	4.77009922909728	-1.60861042082364	0.602177450939126	-2.67132291040612	0.00755529267779748	0.0188507515143492	NOVA1
1352	ENSG00000139915	34.7300277539525	-2.8898576119729	0.462968103626915	-6.24202313147192	4.31947052960622e-10	6.72814370124717e-09	MDGA2
1353	ENSG00000139985	2.55649324898412	-0.902557084676685	0.299006403081971	-3.0185209258855	0.00254011858605181	0.00729852519943722	ADAM21
1354	ENSG00000140043	117.161970627609	-0.603410354850707	0.122341709564349	-4.93217200413016	8.13202580030288e-07	5.79921213397503e-06	PTGR2
1355	ENSG00000140057	29.8201174424845	0.620831755491327	0.191762902243358	3.23749665982556	0.00120583351190705	0.00381682731953667	AK7
1356	ENSG00000140323	35.7016129232536	-0.58745291014837	0.139583430873454	-4.20861492279088	2.56940838952952e-05	0.000126841770288784	DISP2
1357	ENSG00000140368	1338.77656215011	0.50830011112989	0.135669881011056	3.74659509790879	0.000179251067851728	0.000700938386223988	PSTPIP1
1358	ENSG00000140379	2259.10135278183	1.17448861718064	0.188200236812362	6.24063304634214	4.35803531120471e-10	6.77632513319282e-09	BCL2A1
1359	ENSG00000140398	134.859583912067	-0.522824905855593	0.180479440657502	-2.89686683397786	0.00376909705814324	0.0102697339974604	NEIL1
1360	ENSG00000140403	1145.74586557202	1.05957995101322	0.167624446652955	6.32115405700307	2.59617035568736e-10	4.26458806715454e-09	DNAJA4
1361	ENSG00000140451	102.272281167119	0.74211524424618	0.162652144090172	4.56259121819361	5.05261299118237e-06	2.99263672062793e-05	PIF1
1362	ENSG00000140470	78.8858615326517	0.545061442131739	0.150460951038629	3.62261063996467	0.000291644651129335	0.00108432455404179	ADAMTS17
1363	ENSG00000140612	3918.83047207899	0.504995366181674	0.0680417561939719	7.42184497328441	1.15499960185629e-13	3.89911177379507e-12	SEC11A
1364	ENSG00000140682	59.2199303292727	-0.530934551422743	0.171360274200596	-3.09835260184766	0.00194599745600258	0.00578424453067254	TGFB1I1
1365	ENSG00000140873	16.8159779524246	-2.21755030019833	0.489922662443755	-4.52632725568786	6.00176155659135e-06	3.48392546454372e-05	ADAMTS18
1366	ENSG00000140937	50.9238041669134	1.2780399301887	0.342552675890016	3.73092963547317	0.000190774505933107	0.00074029346631429	CDH11
1367	ENSG00000140941	4104.20384838251	0.570056303212226	0.100599334751205	5.66660112238364	1.4565788367387e-08	1.57518090158156e-07	MAP1LC3B
1368	ENSG00000140950	161.244451940422	-0.641746812612798	0.118427996774767	-5.41887754661012	5.99743762465376e-08	5.62877906453366e-07	MEAK7
1369	ENSG00000140968	3966.60359048569	0.637454882020874	0.210758545810421	3.02457430406769	0.00248983303212948	0.00717726707005248	IRF8
1370	ENSG00000140993	181.755168312362	-0.796057426555011	0.125270247366422	-6.35472064030095	2.08805740124803e-10	3.48801837008102e-09	TIGD7
1371	ENSG00000141030	3571.10274587712	0.587578139444872	0.0553939166696229	10.6072683567271	2.75691463739514e-26	8.15908886937091e-24	COPS3
1372	ENSG00000141040	47.2095971145659	-0.940914140650618	0.175406994912708	-5.36417684550646	8.13192031518759e-08	7.34478682791384e-07	ZNF287
1373	ENSG00000141161	990.688370969748	-0.927925797506966	0.209919520745187	-4.42038831935662	9.8523694166394e-06	5.40131286604711e-05	UNC45B
1374	ENSG00000141194	1.31224958972333	-0.934215699699518	0.412728796682396	-2.26350985734203	0.0236042776566467	0.0499870194811061	OR4D1
1375	ENSG00000141219	657.041442542001	-0.537138849664077	0.09183386467492	-5.84902804173034	4.94453734919293e-09	5.97686519466432e-08	C17orf80
1376	ENSG00000141232	2269.3784160459	0.506748893091617	0.121435889771323	4.17297467862162	3.00648366130443e-05	0.000145466295296411	TOB1
1377	ENSG00000141337	147.460022319557	0.700378426944291	0.161868394814456	4.32683865029434	1.51264681939654e-05	7.91398632057288e-05	ARSG
1378	ENSG00000141391	72.7593428008725	-0.736426379778751	0.189802457304249	-3.87996230522073	0.000104472654235238	0.000434658135251903	PRELID3A
1379	ENSG00000141431	5.68569304139543	-1.88720689685533	0.582216577635785	-3.24141731676335	0.00118936930998403	0.00377068931215611	ASXL3
1380	ENSG00000141441	45.8108637898527	0.613601200248168	0.20671984813283	2.96827424067133	0.00299477005387934	0.00842492583123185	GAREM1
1381	ENSG00000141448	4.29378573860915	0.92945527672549	0.26181863904586	3.54999659349191	0.000385236136143227	0.00139348911580674	GATA6
1382	ENSG00000141449	37.5519615000025	-0.514479022106383	0.1520649339591	-3.38328507902261	0.000716242425120268	0.00239651719292644	GREB1L
1383	ENSG00000141505	88.7872217891062	0.601172709172934	0.185070450246335	3.24834520244995	0.00116078349945311	0.00368664507240009	ASGR1
1384	ENSG00000141506	3229.10189690932	0.557592046271044	0.149980807770164	3.71775598865635	0.000201000272637101	0.000775863792313832	PIK3R5
1385	ENSG00000141526	2853.49935134445	0.510301774185779	0.140597535011087	3.62952148588907	0.000283947097210355	0.00105792039554433	SLC16A3
1386	ENSG00000141527	4.12959043127941	0.687138679057037	0.239442915753086	2.86973902274735	0.00410810709669587	0.0110783478706751	CARD14
1387	ENSG00000141543	2847.69209564021	1.19811816046596	0.0381157306888946	31.4336925676474	7.0130293889215e-217	1.24530362859079e-212	EIF4A3
1388	ENSG00000141552	744.553912614262	0.664601540148033	0.0550594796071514	12.0706106358062	1.51009574969381e-33	1.78765134848753e-30	ANAPC11
1389	ENSG00000141576	74.4434229728264	-0.506613693364381	0.160690234506112	-3.15273479388139	0.00161748684469939	0.00493754751612981	RNF157
1390	ENSG00000141582	1972.72429323065	0.528171891037322	0.105064007274096	5.02714397385779	4.97838589532103e-07	3.72058915585924e-06	CBX4
1391	ENSG00000141668	10.0660007342697	1.34272205314065	0.419120362091822	3.20366695246958	0.00135689342312239	0.00423153433691328	CBLN2
1392	ENSG00000141682	2837.22047649666	0.650602211703499	0.135000510947143	4.81925740235331	1.44093548824102e-06	9.6784947493139e-06	PMAIP1
1393	ENSG00000141736	121.714476997085	-0.547934677602833	0.0946019911763062	-5.7919994155479	6.95533847694967e-09	8.13706309392305e-08	ERBB2
1394	ENSG00000141750	2.80947890246063	1.60374721985805	0.365584084486242	4.38680809125431	1.15026193004415e-05	6.18196158952604e-05	STAC2
1395	ENSG00000141753	135.974767389396	0.86675667404803	0.226506587284195	3.82662899318033	0.000129910087084948	0.000528727019253249	IGFBP4
1396	ENSG00000141837	37.5530292017362	-0.513263900995723	0.148129870943118	-3.46495880761832	0.000530312700534427	0.00184425433282213	CACNA1A
1397	ENSG00000142046	251.108862550648	-0.500038004392665	0.102696878667791	-4.86906720904551	1.12126270294436e-06	7.73815072529457e-06	TMEM91
1398	ENSG00000142065	438.730689564519	-0.727317807955515	0.101414116969942	-7.17176099034695	7.40391231138014e-13	2.06715834769146e-11	ZFP14
1399	ENSG00000142102	1651.41424483953	-0.525892448152465	0.123908213355082	-4.24420975747121	2.19365088791754e-05	0.000110160234210271	PGGHG
1400	ENSG00000142156	500.708968011921	0.80476606422942	0.273729157552151	2.94000855234466	0.00328203187713661	0.00912177806265687	COL6A1
1401	ENSG00000142178	2774.22927512308	1.03858559821942	0.21108861718007	4.92014023348996	8.64822270281349e-07	6.13279349972587e-06	SIK1
1402	ENSG00000142182	3.63290245191894	-1.59764714847511	0.417018423935022	-3.83111885896928	0.000127561860403596	0.000520237931829732	DNMT3L
1403	ENSG00000142224	12.2815608659523	1.61273201912229	0.273641104335297	5.89360294769964	3.77864501023346e-09	4.69869744024618e-08	IL19
1404	ENSG00000142227	4995.93030869251	0.743987415554688	0.113006764346005	6.58356532779528	4.59298637110683e-11	8.86496293388522e-10	EMP3
1405	ENSG00000142230	2151.00564879716	0.559910015912944	0.0519109234466944	10.785976799043	4.00960683602417e-27	1.2490980453909e-24	SAE1
1406	ENSG00000142233	19.0133428067834	-0.748184019759933	0.185766647110209	-4.02754763246634	5.63616515832383e-05	0.000253370594218623	NTN5
1407	ENSG00000142494	47.5085648231853	0.752200579066397	0.26787274571061	2.80805192432312	0.0049842189644996	0.0131234840083955	SLC47A1
1408	ENSG00000142507	1728.00707170807	0.626315297424957	0.0567732629252134	11.0318707284799	2.68226740740344e-28	1.10765168263402e-25	PSMB6
1409	ENSG00000142511	8.97057232694785	-1.9955045514588	0.570526520636107	-3.49765432329757	0.000469369069171149	0.00165763455872556	GPR32
1410	ENSG00000142615	3.20486932917812	1.56665358683431	0.342721925026269	4.57120911279379	4.84918076699597e-06	2.88562006968993e-05	CELA2A
1411	ENSG00000142627	21.614730265666	0.950000789634554	0.253099150933803	3.75347284307178	0.000174401434313984	0.000684839953364309	EPHA2
1412	ENSG00000142675	40.9576593295244	-0.605557715875194	0.148879980607771	-4.06742204964786	4.75361021705819e-05	0.000217271188222142	CNKSR1
1413	ENSG00000142748	1.43006196969999	1.40605036818598	0.35378440925507	3.97431410600193	7.05823641540146e-05	0.00030908287059996	FCN3
1414	ENSG00000142871	36.9201004167091	1.49341814388419	0.205043881938809	7.2834074821597	3.25492171670248e-13	9.77963535084364e-12	CCN1
1415	ENSG00000142875	5521.4233741687	-0.708847638557395	0.0910648493620874	-7.78398738396756	7.0273768826242e-15	3.03613458162428e-13	PRKACB
1416	ENSG00000142945	847.925633967653	0.831046419461472	0.114610843086594	7.25102788776777	4.13620499606121e-13	1.20601957495992e-11	KIF2C
1417	ENSG00000143036	8.20379583048777	0.695476645697337	0.265080272029964	2.62364543529185	0.00869942952845422	0.0212630103422934	SLC44A3
1418	ENSG00000143061	58.8962857488538	1.96781625720112	0.217911607108524	9.03034162939797	1.71136685854269e-19	1.75678679558376e-17	IGSF3
1419	ENSG00000143147	43.6959384808425	0.553061968841356	0.194465337461302	2.84401310825593	0.0044549215104974	0.0119028048844271	GPR161
1420	ENSG00000143158	1928.86510653001	0.506128078461671	0.0742397746763741	6.8174786449445	9.26521713052266e-12	2.05140225170438e-10	MPC2
1421	ENSG00000143167	277.585904406931	-0.556641575391645	0.213796544675999	-2.60360417066241	0.00922492290270611	0.0223718869138695	GPA33
1422	ENSG00000143178	111.569070264033	-0.52698452534802	0.0940489022828794	-5.60330330877187	2.10304739442318e-08	2.17748178325203e-07	TBX19
1423	ENSG00000143184	31.4850418788013	1.35191975940921	0.205296635815064	6.58520172063147	4.54268207273195e-11	8.79655458729567e-10	XCL1
1424	ENSG00000143185	29.1311792618163	0.957611231585957	0.19047479470989	5.0274958061747	4.96926351111582e-07	3.71533524913194e-06	XCL2
1425	ENSG00000143217	43.5907116954043	1.10151601673459	0.277505998874971	3.96934127982896	7.20715951316782e-05	0.000314750446323957	NECTIN4
1426	ENSG00000143256	824.11458892377	0.567473994150766	0.051619288252736	10.993448638275	4.10918822046252e-28	1.58623598327724e-25	PFDN2
1427	ENSG00000143315	432.153937211782	-0.631545739841252	0.0854402127342826	-7.39166862570143	1.4499752417027e-13	4.71364858889904e-12	PIGM
1428	ENSG00000143333	92.2864698105539	1.44488352587479	0.196611745187388	7.34891765747612	1.99818229438857e-13	6.27995097370936e-12	RGS16
1429	ENSG00000143340	3.67932890715251	2.1087267270421	0.410275468133015	5.13978263589095	2.75056468830712e-07	2.17267692038565e-06	FAM163A
1430	ENSG00000143353	603.256956232117	-0.757625681830662	0.068123959538555	-11.1212807793693	9.88427255180117e-29	4.50038532570085e-26	LYPLAL1
1431	ENSG00000143367	156.214331259119	0.809860223881384	0.183240658859425	4.41965352516374	9.88592698146178e-06	5.41636548626402e-05	TUFT1
1432	ENSG00000143384	52869.3473985716	0.925878651568391	0.111889204046224	8.27495967516122	1.28499099667103e-16	7.65690776103604e-15	MCL1
1433	ENSG00000143416	1379.03541142666	0.915707654974992	0.279229282317956	3.27941126866588	0.00104023916804994	0.0033493249151519	SELENBP1
1434	ENSG00000143476	1586.12417952311	0.526995002978211	0.0927878652640763	5.67956813618215	1.35035250948166e-08	1.47558212374559e-07	DTL
1435	ENSG00000143512	6.45631910074137	-0.603613674208303	0.166517182012703	-3.62493327662881	0.000289036065724502	0.00107530136582233	HHIPL2
1436	ENSG00000143546	31336.5973110728	1.07612739127516	0.223450370233389	4.81595707427634	1.46496016293008e-06	9.80893575156466e-06	S100A8
1437	ENSG00000143627	174.580524868159	0.769474301980747	0.29450571191697	2.61276529060219	0.0089812957830383	0.0218407106572735	PKLR
1438	ENSG00000143774	3540.63445410583	0.558364976124949	0.0866136586644502	6.44661575015679	1.14375272295085e-10	2.04940636745088e-09	GUK1
1439	ENSG00000143797	2051.03313127085	0.58720055602188	0.169446760550867	3.46539853646601	0.000529446262423742	0.00184209246851379	MBOAT2
1440	ENSG00000143839	90.5147554174484	-1.67110534648976	0.516644972123401	-3.23453326105458	0.0012184172810849	0.00385177775684966	REN
1441	ENSG00000143870	8070.57261345863	0.575291456245281	0.0669947949996914	8.58710674833666	8.91867623006481e-18	6.62631522247953e-16	PDIA6
1442	ENSG00000143878	5993.51287580729	0.599637052684092	0.160010278293028	3.74749084296931	0.000178612355184656	0.000698776136366854	RHOB
1443	ENSG00000143882	14.9987862738994	0.56125275887833	0.174175101408692	3.22234782319076	0.00127144685079872	0.00399589529638988	ATP6V1C2
1444	ENSG00000143942	70.3050312751527	0.556259135326201	0.150432578097657	3.69773052061298	0.00021753564316268	0.000833393832931977	CHAC2
1445	ENSG00000143971	621.301474731022	-0.5906721935584	0.0638009893997414	-9.25804127985504	2.08216654558761e-20	2.44854512251651e-18	ETAA1
1446	ENSG00000143977	1274.90241788954	0.590217039956553	0.0599218285864923	9.84978352428987	6.86917655756471e-23	1.23208048618865e-20	SNRPG
1447	ENSG00000143995	3041.55713926066	-0.602515781743719	0.227221472265879	-2.65166744909872	0.00800953862469522	0.0198201014641334	MEIS1
1448	ENSG00000144026	612.371165552208	-0.528078331294542	0.0898070410528063	-5.88014397427963	4.09909780117443e-09	5.05119220370953e-08	ZNF514
1449	ENSG00000144031	8.61401268668116	0.546784338866265	0.236480111113396	2.3121789663067	0.0207678229073328	0.0447274865296862	ANKRD53
1450	ENSG00000144115	58.3634943758924	-0.691371580330204	0.281136570638145	-2.45920187032543	0.0139246295637176	0.0318100665332475	THNSL2
1451	ENSG00000144134	370.774080798587	-0.53011974867869	0.0819440514969229	-6.46928897210551	9.84651355945325e-11	1.78230928924782e-09	RABL2A
1452	ENSG00000144290	15.0878838485256	-0.721064706790937	0.198581273048259	-3.6310810970363	0.000282236473660849	0.00105265134694302	SLC4A10
1453	ENSG00000144306	455.074011903621	-0.53148077972781	0.0702454033297915	-7.56605777082079	3.84721009542887e-14	1.42322728467772e-12	SCRN3
1454	ENSG00000144362	56.0034859290372	-0.611693639663158	0.117799771267459	-5.1926555805812	2.07315496598509e-07	1.68867030876134e-06	PHOSPHO2
1455	ENSG00000144451	140.672177953882	-0.85465962393032	0.17739712053492	-4.8177761924951	1.45167069185517e-06	9.7346361311451e-06	SPAG16
1456	ENSG00000144452	9.01826076986164	-1.11251695052661	0.294930642977702	-3.77213076028427	0.000161859388648459	0.000641119153297053	ABCA12
1457	ENSG00000144460	7.24359382758331	-1.96517994362922	0.51416915340231	-3.822049476569	0.000132347126602666	0.000537162954761953	NYAP2
1458	ENSG00000144485	164.408854931434	1.24879274511504	0.206801103542592	6.03861741413695	1.55440302001651e-09	2.1037754898196e-08	HES6
1459	ENSG00000144583	3.33738085591199	-0.731265566533278	0.302263560784977	-2.4192977963807	0.0155505036329516	0.0349930671664328	MARCHF4
1460	ENSG00000144597	2395.38590824107	0.960966870416219	0.143016317495127	6.7192813187136	1.82623031522725e-11	3.84222413595855e-10	EAF1
1461	ENSG00000144644	3.18685519853398	0.926984403170523	0.379009491165896	2.44580788813221	0.0144527988422559	0.0328392001333254	GADL1
1462	ENSG00000144649	11.4349033438864	-0.583820778899986	0.243365956414708	-2.39894185489578	0.0164425253953095	0.0367073074483921	GASK1A
1463	ENSG00000144655	7218.48897789889	0.851762696632154	0.151241505882851	5.63180518244715	1.78333065697987e-08	1.88155689102743e-07	CSRNP1
1464	ENSG00000144681	60.6281897482388	1.04260123641127	0.385500921431778	2.70453630185622	0.00683997955322915	0.0172917877173534	STAC
1465	ENSG00000144792	329.140310590126	-0.689996297648337	0.113218519308874	-6.09437662548779	1.09864725086003e-09	1.54096992365889e-08	ZNF660
1466	ENSG00000144810	8.79854478585465	0.92153844060166	0.356596293480156	2.58426253287162	0.00975874800919074	0.0234677801190682	COL8A1
1467	ENSG00000144820	2.58171193212042	-0.864595394098741	0.332820584182392	-2.59778221417016	0.00938279826855628	0.0226804177586106	ADGRG7
1468	ENSG00000144837	7.51338408187421	0.581738561657782	0.175421140319717	3.31623976789527	0.000912375149459704	0.00297539862790743	PLA1A
1469	ENSG00000144868	17.7403527977293	0.963584796490862	0.307305902955407	3.13558830866547	0.00171509783104873	0.00519178182508222	TMEM108
1470	ENSG00000144891	13.1580970437257	0.964246852139271	0.315179034544618	3.05936228763582	0.00221808738076633	0.00648445466253997	AGTR1
1471	ENSG00000144893	1163.21984201539	-0.788671564227073	0.201244329876661	-3.91897533068602	8.89262148126673e-05	0.000377947055152832	MED12L
1472	ENSG00000145040	6.43684739414169	0.798609453704635	0.30609756327973	2.60900297652751	0.00908064524873772	0.0220497468719077	UCN2
1473	ENSG00000145194	83.7054495992937	0.530263671263962	0.134329534175692	3.94748388370365	7.89768326261013e-05	0.000340468952887031	ECE2
1474	ENSG00000145217	11.9174749613864	-0.609195030637257	0.154597150929576	-3.94053206656289	8.13010813697502e-05	0.000349301548967494	SLC26A1
1475	ENSG00000145246	1204.20847872708	-0.536564024535349	0.09777103189554	-5.48796524014006	4.06590046694954e-08	3.9409494864423e-07	ATP10D
1476	ENSG00000145358	127.003215177025	2.01654705208932	0.435477883481515	4.63065319406725	3.64513972623821e-06	2.2412308212885e-05	DDIT4L
1477	ENSG00000145386	1452.56497615093	0.722416752090524	0.124707563068594	5.79288644821941	6.91868880313381e-09	8.10925129222753e-08	CCNA2
1478	ENSG00000145390	769.335858501968	-0.504447643641585	0.120384923411841	-4.19028919357163	2.7859914495685e-05	0.000136283333801619	USP53
1479	ENSG00000145423	10.8078045203446	0.945618269353343	0.32169566212748	2.93948094636917	0.00328762483838299	0.00913303414505113	SFRP2
1480	ENSG00000145476	479.955666384924	-0.587641056433541	0.129799187803319	-4.52730919490788	5.97394997607326e-06	3.47038602227127e-05	CYP4V2
1481	ENSG00000145555	95.065260213473	1.06171032655906	0.222575530982293	4.77011251808954	1.84123042678751e-06	1.20555784249505e-05	MYO10
1482	ENSG00000145569	1688.92289984875	0.649827360313517	0.191419763578058	3.39477673656475	0.000686845863520316	0.00231027897513101	OTULINL
1483	ENSG00000145632	693.880804290683	1.18677764596825	0.160290786301613	7.40390432507538	1.32237714280458e-13	4.3890562476226e-12	PLK2
1484	ENSG00000145687	3514.17005183427	-0.712952958912172	0.109701184352691	-6.49904523017741	8.08313590895235e-11	1.49046982694981e-09	SSBP2
1485	ENSG00000145700	16.7527119943294	-1.13107399734711	0.210048886240251	-5.3848131146642	7.25199578114326e-08	6.67221186972855e-07	ANKRD31
1486	ENSG00000145708	604.395163420571	-0.80136396061224	0.299701210818906	-2.673876286394	0.00749801060616564	0.0187339488298415	CRHBP
1487	ENSG00000145723	155.666912228682	-0.52060568272449	0.110070263833692	-4.72975774375436	2.24787908423586e-06	1.44569318720667e-05	GIN1
1488	ENSG00000145780	2466.83333724836	0.514387422358243	0.111789593086605	4.60138916472968	4.19682461470479e-06	2.53911463997659e-05	FEM1C
1489	ENSG00000145824	5.08738843710787	1.40271262884911	0.453632531198716	3.09217821116679	0.00198693525390861	0.00589015180361523	CXCL14
1490	ENSG00000145912	1017.92182641002	0.50542383545675	0.0646956469103886	7.81233142558763	5.61397029406029e-15	2.47362954123148e-13	NHP2
1491	ENSG00000145945	95.8990928201873	-0.531230484478011	0.189178810575987	-2.80808660790599	0.00498368217614902	0.0131234840083955	FAM50B
1492	ENSG00000145949	175.15445886187	-0.901943934117908	0.137004753225139	-6.58330395760611	4.60107145942126e-11	8.870925722578e-10	MYLK4
1493	ENSG00000146005	27.3562719341536	-1.27044116095249	0.216932455375285	-5.85639045459875	4.73035354772234e-09	5.75300774874587e-08	PSD2
1494	ENSG00000146013	2.59446245762456	0.649480555713824	0.27580811967575	2.35482753907817	0.0185313040429606	0.0406347698062301	GFRA3
1495	ENSG00000146021	231.330929964957	-0.611290299391444	0.136482687197084	-4.47888528534557	7.5033841018759e-06	4.25951379466145e-05	KLHL3
1496	ENSG00000146151	1.905912027243	1.05148618913713	0.414714058378013	2.53544862513125	0.0112303399904314	0.0264418564472099	HMGCLL1
1497	ENSG00000146197	69.4857954420018	-0.942573377709762	0.350620092557065	-2.68830394412252	0.00718159943760487	0.0180423968892968	SCUBE3
1498	ENSG00000146232	1100.85092206925	0.64086758581337	0.101644806672937	6.30497126995866	2.88247360542114e-10	4.69578750563882e-09	NFKBIE
1499	ENSG00000146243	271.969501264764	-0.639562788811143	0.120085005544108	-5.32591713605933	1.00444917595964e-07	8.88247212027658e-07	IRAK1BP1
1500	ENSG00000146285	113.370153710862	-0.902870172538667	0.178135797329282	-5.06843759690661	4.01094435591729e-07	3.05806521803449e-06	SCML4
1501	ENSG00000146350	398.238032602021	-0.717296116496892	0.0985015042449982	-7.28208286761586	3.28705047500566e-13	9.85948568997897e-12	TBC1D32
1502	ENSG00000146374	0.758221197776481	1.53555124836521	0.508163779625238	3.02176445849339	0.00251306012924204	0.00723482631565351	RSPO3
1503	ENSG00000146410	192.874113019224	0.681651213528414	0.0862929524811285	7.89926864163658	2.80544646946542e-15	1.29057805591444e-13	MTFR2
1504	ENSG00000146477	17.857879542152	1.34611568648933	0.337732196913859	3.98574876422773	6.72676592465241e-05	0.000296542161181859	SLC22A3
1505	ENSG00000146530	131.82463386237	-1.11421645008457	0.326573602124361	-3.41183868762386	0.000645262860980131	0.00219039048411856	VWDE
1506	ENSG00000146670	1015.4813892451	0.847564855050171	0.101012568836304	8.39068706809837	4.83309225682951e-17	3.06504354301863e-15	CDCA5
1507	ENSG00000146674	82.4532450849293	1.185475707239	0.224069890882099	5.29065151311548	1.21881404367215e-07	1.05727801531443e-06	IGFBP3
1508	ENSG00000146700	20.9230827594589	0.599029707398144	0.125052341790309	4.79023182470756	1.66588733416065e-06	1.10130906152981e-05	SSC4D
1509	ENSG00000146755	2.4935717069874	-0.975948219882924	0.254702513455514	-3.83171805665507	0.00012725151930781	0.000519210760190437	TRIM50
1510	ENSG00000146856	67.7412020871733	-0.873565072903887	0.109654097852944	-7.96655200314916	1.63162844163558e-15	7.83049357787109e-14	AGBL3
1511	ENSG00000146858	199.969642965743	-0.754437475380382	0.11367236923057	-6.63694687184799	3.20247008392822e-11	6.41831391425658e-10	ZC3HAV1L
1512	ENSG00000146918	1766.75468264019	0.56627047809247	0.078236834010481	7.23790124248394	4.55681042985235e-13	1.32430904751045e-11	NCAPG2
1513	ENSG00000146950	10.0155237409479	-0.7791744695307	0.295521716661981	-2.63660646781476	0.00837399169911979	0.0205900038891756	SHROOM2
1514	ENSG00000147027	4.03776747322516	1.19672259435391	0.335448582126403	3.56752914788879	0.000360363303718178	0.00131207118805079	TMEM47
1515	ENSG00000147082	12.3595730632114	-0.546116283886267	0.151643694481273	-3.60131217954274	0.000316615117314496	0.00116787175699076	CCNB3
1516	ENSG00000147100	45.7575519025035	-0.871940260512495	0.34231115886454	-2.54721541478448	0.0108586380398447	0.0256849388135771	SLC16A2
1517	ENSG00000147113	5.2994149973782	1.58045478979881	0.344572743340816	4.58670867136924	4.50288323072421e-06	2.70309998404225e-05	DIPK2B
1518	ENSG00000147117	8.35641994297926	-0.776858634087169	0.155707710949417	-4.98921106315368	6.06263792139183e-07	4.4393509925837e-06	ZNF157
1519	ENSG00000147119	190.248646816165	0.849245567063579	0.154699285123106	5.48965411435335	4.02721596020393e-08	3.90558568024801e-07	CHST7
1520	ENSG00000147123	1698.738686638	0.534799100033507	0.0486234593639168	10.9987875611824	3.87304205362597e-28	1.52830239436081e-25	NDUFB11
1521	ENSG00000147130	2020.28393336187	-0.679003701148688	0.0836215793438506	-8.11995786825116	4.66345545159689e-16	2.51699022656553e-14	ZMYM3
1522	ENSG00000147138	540.292435391927	-0.523137693089102	0.160166931997042	-3.26620287075713	0.00109000130003912	0.00348804344652993	GPR174
1523	ENSG00000147144	209.423420221518	-0.508286980545258	0.0848735537469567	-5.98875572078285	2.11452471595743e-09	2.79627734485414e-08	CCDC120
1524	ENSG00000147145	136.268592406498	-1.19961684284111	0.173646801477435	-6.90837281559139	4.9024422580275e-12	1.15149030655813e-10	LPAR4
1525	ENSG00000147155	611.749877013583	0.551546985581332	0.0671350659645698	8.21548288747356	2.1131218437558e-16	1.20265078780678e-14	EBP
1526	ENSG00000147231	37.700959016889	-1.07682406467241	0.20811606070917	-5.17415167768914	2.28948785838179e-07	1.85045224857922e-06	RADX
1527	ENSG00000147255	4.33535761726171	1.13000771679462	0.465891508093753	2.42547395083068	0.0152884128814747	0.0344688099969968	IGSF1
1528	ENSG00000147257	14.8766169750611	1.61079560432951	0.350963137780677	4.58964327283887	4.4400415421902e-06	2.67079328132356e-05	GPC3
1529	ENSG00000147434	43.5445884655419	0.891705021497978	0.364554160340499	2.44601521119691	0.014444490623158	0.0328246862492111	CHRNA6
1530	ENSG00000147454	9158.34110604302	0.686159283980039	0.15686685511236	4.37415082675407	1.219060757077e-05	6.5103343950124e-05	SLC25A37
1531	ENSG00000147485	24.3058027111874	-0.91485442099168	0.138550063358697	-6.60306028603671	4.02755658425791e-11	7.8937441795439e-10	PXDNL
1532	ENSG00000147536	293.900182289111	0.769756171244449	0.0914604115688291	8.41627714156047	3.88637280697588e-17	2.53714418873054e-15	GINS4
1533	ENSG00000147576	207.371821810309	-0.73782939429684	0.11601410760442	-6.35982476211132	2.01984047806801e-10	3.38767186447082e-09	ADHFE1
1534	ENSG00000147606	7.26283336913987	-0.622409492208689	0.236203159079785	-2.63505998240459	0.00841224160129369	0.0206691814188698	SLC26A7
1535	ENSG00000147642	24.0022379379521	1.55908799015793	0.254429098365175	6.12778962852832	8.91082951293312e-10	1.28318519710203e-08	SYBU
1536	ENSG00000147655	25.5672692572376	0.931527069123725	0.29754774085641	3.13068103438654	0.00174401469604374	0.00526406067612589	RSPO2
1537	ENSG00000147684	2819.10120294372	0.673429421167375	0.0805587862044048	8.35947825056174	6.29962379803899e-17	3.92499718532556e-15	NDUFB9
1538	ENSG00000147689	150.995778073951	0.749368476687031	0.307530490100515	2.43672904251576	0.0148207801526707	0.0335679328024201	FAM83A
1539	ENSG00000147724	5.63626568977715	1.98885755735244	0.442433929431333	4.4952645469771	6.94835062745556e-06	3.97749394235101e-05	FAM135B
1540	ENSG00000147872	6464.33733859903	0.858177679010721	0.178562490843852	4.8060355506643	1.53952535279028e-06	1.02540704011616e-05	PLIN2
1541	ENSG00000147883	46.2249064266445	0.945886998380694	0.310101680469832	3.05024789594042	0.00228652552683159	0.00665931339674406	CDKN2B
1542	ENSG00000147889	151.361192133231	0.793991505521772	0.227355222724871	3.49229499109683	0.000478889049652642	0.00168923974069964	CDKN2A
1543	ENSG00000148053	20.657008817207	1.09294010670203	0.296521326145356	3.68587352859154	0.000227919522594329	0.000869423622493557	NTRK2
1544	ENSG00000148057	240.610659941583	-0.519140417071683	0.0784660267472089	-6.6161170457143	3.6875643823987e-11	7.31621013835237e-10	IDNK
1545	ENSG00000148154	2380.36069562471	0.818581013967789	0.150825013446632	5.42735581626476	5.7195036489788e-08	5.38500669644309e-07	UGCG
1546	ENSG00000148248	7339.96816407672	0.522493048155695	0.0604125308940162	8.64875284023977	5.20652885227065e-18	4.03721977422576e-16	SURF4
1547	ENSG00000148339	725.422382072241	0.639664509828422	0.0803819849465693	7.95780933070531	1.75111921753476e-15	8.36666608847295e-14	SLC25A25
1548	ENSG00000148344	46.9991037772048	1.32252710016349	0.29208913588297	4.52782023598911	5.95952454071142e-06	3.46393706282857e-05	PTGES
1549	ENSG00000148459	338.112643772156	0.501132790242141	0.0693983901232318	7.22110108537492	5.1568300585819e-13	1.47693276371353e-11	PDSS1
1550	ENSG00000148541	2.49754916300052	0.826186758733478	0.356084625520905	2.3201977831109	0.0203301804773158	0.0439283298534554	FAM13C
1551	ENSG00000148600	27.2816018855129	0.866865834915115	0.210776142351082	4.1127322345202	3.91003809378747e-05	0.000182952691518799	CDHR1
1552	ENSG00000148690	600.020103818311	-0.589870548053594	0.0647709468375613	-9.10702370204542	8.46728986684849e-20	9.1123434039775e-18	FRA10AC1
1553	ENSG00000148734	4.14743546319702	0.919488152384565	0.372541253420561	2.46815122873535	0.0135812928570474	0.0311218243983212	NPFFR1
1554	ENSG00000148814	274.918636511973	-0.50167402708069	0.0933128601317817	-5.37625817462028	7.60497232607522e-08	6.93943954748806e-07	LRRC27
1555	ENSG00000148834	2524.61498530494	0.558957109789973	0.077465683366557	7.21554481285687	5.37184660103874e-13	1.53356720409397e-11	GSTO1
1556	ENSG00000148841	2909.57932672561	0.88815027697508	0.126365042533405	7.02844915942871	2.08841690972505e-12	5.32816365890628e-11	ITPRIP
1557	ENSG00000148908	1157.90944573478	0.548662856090829	0.159850319575534	3.43235382667828	0.000598366342058664	0.00204888446240715	RGS10
1558	ENSG00000148926	1108.11904091797	2.08779812351703	0.241286549775434	8.65277457637052	5.02622429693573e-18	3.91450284388981e-16	ADM
1559	ENSG00000149131	904.541973659591	-0.998678797240319	0.171503504818687	-5.82308098190832	5.7772543407311e-09	6.88501378042699e-08	SERPING1
1560	ENSG00000149256	38.9504618259005	0.746545241180204	0.265895491558792	2.80766415708532	0.00499022389306221	0.0131373470228474	TENM4
1561	ENSG00000149418	676.171861748611	0.671432903407183	0.236507087298895	2.83895468451072	0.00452615841626589	0.0120749692003656	ST14
1562	ENSG00000149557	134.801353419068	1.39328116719536	0.263317702167308	5.29125522411741	1.21479697976419e-07	1.05430840516484e-06	FEZ1
1563	ENSG00000149564	123.457607679116	-0.654097251713342	0.249883256504375	-2.6176113632563	0.00885475897198364	0.0215714028077258	ESAM
1564	ENSG00000149573	115.659054654048	-0.726332694234047	0.278194433698446	-2.61088147802903	0.00903091865121687	0.0219493597713739	MPZL2
1565	ENSG00000149599	25.2798787730637	-1.32591748363865	0.283724976376295	-4.67324907582381	2.96471859986268e-06	1.85694914207272e-05	DUSP15
1566	ENSG00000149634	33.4656174311746	-0.813537302957129	0.119081401414817	-6.8317746792649	8.3870512758787e-12	1.86627656022278e-10	SPATA25
1567	ENSG00000149925	18474.6731913505	0.548448133824358	0.0854042662945068	6.42178848458341	1.34682478915135e-10	2.35389446662998e-09	ALDOA
1568	ENSG00000149927	119.413182990657	-0.670111583131519	0.178542200082773	-3.75323919398805	0.000174564140104343	0.000685207445223664	DOC2A
1569	ENSG00000150337	405.02963233685	0.518771920945887	0.195396615301506	2.65496881890916	0.00793157396948931	0.0196595420123146	FCGR1A
1570	ENSG00000150459	4769.04812953712	0.55150794991325	0.0484230094952301	11.3893778115459	4.72350448216166e-30	2.79584230299149e-27	SAP18
1571	ENSG00000150510	104.310216539943	0.859442935115565	0.220016273986958	3.90626983877798	9.37318381227063e-05	0.00039496826045204	FAM124A
1572	ENSG00000150540	597.862921639482	0.633415260658503	0.253064026377022	2.50298420414296	0.0123151040279676	0.0285705908315417	HNMT
1573	ENSG00000150556	44.2111018745601	-1.03377570144293	0.349574374838121	-2.95724107901685	0.00310405321633305	0.00868370061624726	LYPD6B
1574	ENSG00000150594	46.9681482807688	-0.697100040136709	0.250711157241104	-2.7804906961772	0.00542768149670919	0.0141069818254673	ADRA2A
1575	ENSG00000150636	104.591145545047	-0.725812491026176	0.130921732627138	-5.54386560933527	2.95865949330458e-08	2.94985494792865e-07	CCDC102B
1576	ENSG00000150637	272.291954552288	-0.663517916774638	0.187959754249255	-3.53010632209458	0.000415392699427175	0.00148562500780027	CD226
1577	ENSG00000150779	667.169681171814	0.561181172505926	0.0750058539270968	7.4818316587846	7.32937952913276e-14	2.58743125842565e-12	TIMM8B
1578	ENSG00000150782	924.485429297494	-0.500668137562569	0.126294768799788	-3.96428246649129	7.36170423931815e-05	0.000320540206807087	IL18
1579	ENSG00000150893	1.82030176523799	1.59666617443464	0.635657861926381	2.51183265411978	0.0120106028490326	0.0279811433731661	FREM2
1580	ENSG00000150991	33121.8563189505	0.855183335208834	0.0830814128448264	10.2933171924518	7.55286124256105e-25	1.76468627742311e-22	UBC
1581	ENSG00000151012	579.803052642044	0.712502412289095	0.207934778946905	3.42656681050469	0.000611263367791359	0.00209016052799368	SLC7A11
1582	ENSG00000151014	781.182974118609	1.01652958565065	0.122000808049732	8.33215453160179	7.93842355858389e-17	4.89453427533938e-15	NOCT
1583	ENSG00000151023	6.78429524222694	-1.49612078076846	0.301370754105812	-4.96438609382505	6.89187199248351e-07	4.98488680124357e-06	ENKUR
1584	ENSG00000151065	362.310728841626	-0.5093336295005	0.0883127775460117	-5.76738319927864	8.0511846558513e-09	9.27740985943878e-08	DCP1B
1585	ENSG00000151079	6.91178063351843	-0.834373896029622	0.285582140071337	-2.92165993230949	0.00348171467222284	0.00958375560915532	KCNA6
1586	ENSG00000151150	227.791873063327	-1.0717786766947	0.184722787465931	-5.80209237527002	6.54924619003784e-09	7.72724017252504e-08	ANK3
1587	ENSG00000151276	20.0944731122535	0.704469653397852	0.301519382203337	2.3363992332764	0.0194704438799837	0.0423696901932438	MAGI1
1588	ENSG00000151320	44.2437725276082	-0.738437610278187	0.181912347466065	-4.05930449782108	4.92190965492833e-05	0.000224086038919584	AKAP6
1589	ENSG00000151338	27.9082966071241	-1.51288826767546	0.342675407172829	-4.41493096968128	1.01042227932195e-05	5.52063643505226e-05	MIPOL1
1590	ENSG00000151360	0.72603980550679	1.22513704091412	0.481913447136058	2.54223460290418	0.0110146214734869	0.0260096223094999	ALLC
1591	ENSG00000151376	462.142736469865	-0.660307167304923	0.140131865559802	-4.71204150938198	2.45247406932756e-06	1.56032182189357e-05	ME3
1592	ENSG00000151388	4.36385064599557	1.61151847592284	0.421141287742807	3.82655066797203	0.000129951410883095	0.000528727019253249	ADAMTS12
1593	ENSG00000151458	1848.35501740857	-0.550110628393312	0.0977081400362409	-5.63014123684342	1.80062111762773e-08	1.89586328770877e-07	ANKRD50
1594	ENSG00000151572	2.36202519346241	-1.28296074594192	0.425558135664229	-3.01477198629846	0.00257172511692712	0.00737740273041598	ANO4
1595	ENSG00000151612	590.061020523246	-0.760045897860137	0.16689113991407	-4.55414168931601	5.2599895704263e-06	3.09789833506003e-05	ZNF827
1596	ENSG00000151617	2.88716301946036	1.37611280803149	0.401808809489383	3.42479501576944	0.000615263444262808	0.0021022191610111	EDNRA
1597	ENSG00000151632	37.7092560039386	0.877836866393393	0.21727599439706	4.04019260769872	5.34073226801743e-05	0.000241311406827444	AKR1C2
1598	ENSG00000151687	305.625669481283	-0.620214879909513	0.070845374004672	-8.75448663548042	2.05034594998312e-18	1.75884024318117e-16	ANKAR
1599	ENSG00000151725	2080.30180818744	0.636752335613388	0.0955434714379116	6.66453004093721	2.65513591588252e-11	5.41300211921078e-10	CENPU
1600	ENSG00000151726	7653.99845524981	0.766449909629762	0.140043205632912	5.4729531944507	4.42597041994187e-08	4.25972665294893e-07	ACSL1
1601	ENSG00000151773	111.922081486371	-0.779704859169057	0.114632606629597	-6.80177204456718	1.03340028561114e-11	2.27668596421799e-10	CCDC122
1602	ENSG00000151892	24.5644772607986	2.28648794635311	0.364588927856002	6.27141356101791	3.57784906547916e-10	5.66237663598159e-09	GFRA1
1603	ENSG00000151914	2629.12183095564	-0.93319329544456	0.221058191248917	-4.22148254345283	2.42700753499327e-05	0.00012048740043394	DST
1604	ENSG00000151929	437.615369958546	1.83441281288779	0.241904415920953	7.58321341883737	3.37099652358986e-14	1.25227584245576e-12	BAG3
1605	ENSG00000151967	184.302703164778	-0.763938333693191	0.251249861345944	-3.04055225981331	0.00236144706584337	0.00684943083113048	SCHIP1
1606	ENSG00000152049	6.62455082628684	1.79982190226719	0.321679918630936	5.59507074587434	2.2053182551743e-08	2.27013543519594e-07	KCNE4
1607	ENSG00000152078	650.09064503906	1.36394947561772	0.255448903488022	5.33942192349897	9.32434143686839e-08	8.29105312441022e-07	TLCD4
1608	ENSG00000152082	1486.64431120734	0.519683483206628	0.0667983999383304	7.77987921396935	7.25938251821189e-15	3.12875862562836e-13	MZT2B
1609	ENSG00000152208	7.29157939480039	-0.976035487313289	0.372048130104062	-2.62341188770467	0.00870539592527566	0.0212746649387723	GRID2
1610	ENSG00000152213	528.979375048009	-0.652290960281956	0.101340942874441	-6.43659849395846	1.22180563434843e-10	2.17608853050401e-09	ARL11
1611	ENSG00000152315	24.2557057503608	1.115739789621	0.318630276880168	3.5016753603758	0.000462342599843844	0.00163542182179823	KCNK13
1612	ENSG00000152377	95.3115782781321	0.683810905852844	0.241881173584363	2.8270530348421	0.0046978546747448	0.0124581549371929	SPOCK1
1613	ENSG00000152402	4.0266745216318	0.797118077910204	0.349462285633288	2.28098456022424	0.0225493605288243	0.0480221869645398	GUCY1A2
1614	ENSG00000152433	43.2770141260387	-0.679530832457538	0.126736761787636	-5.36174999954771	8.24195551612725e-08	7.43660589938372e-07	ZNF547
1615	ENSG00000152439	215.463450940918	-0.54000141551158	0.0941617648376938	-5.73482683170157	9.76120248468453e-09	1.10190510184706e-07	ZNF773
1616	ENSG00000152463	8.49812817540552	0.970759262401773	0.350017767355538	2.77345710115254	0.00554641525988444	0.0143790602155281	OLAH
1617	ENSG00000152503	80.2200296461945	0.794468103518118	0.222015621255394	3.57843335088664	0.000345659988041322	0.00126319909603823	TRIM36
1618	ENSG00000152556	438.183285229037	0.673962393547415	0.153433129067267	4.39254806080335	1.12029854037898e-05	6.05206607286571e-05	PFKM
1619	ENSG00000152583	56.075207567234	1.94206131953401	0.345442456365708	5.62195319002135	1.88810431802454e-08	1.97683186174303e-07	SPARCL1
1620	ENSG00000152669	0.509552626461796	1.01462864462127	0.446492432303404	2.2724430946946	0.0230597613382896	0.0489903532811265	CCNO
1621	ENSG00000152689	2390.78738632461	-0.524791182925676	0.201991688590386	-2.59808305276307	0.00937458167618491	0.0226636415008871	RASGRP3
1622	ENSG00000152760	582.536615520778	-0.625750988834865	0.196957039630587	-3.17709379674129	0.00148758916095908	0.00459713204510101	DYNLT5
1623	ENSG00000152766	151.326473396578	0.567812193357615	0.205678512543577	2.76067823680567	0.00576814739600554	0.0148960141522499	ANKRD22
1624	ENSG00000152785	65.1302578067033	-1.6652088103095	0.407583469486476	-4.08556512953663	4.3969664163063e-05	0.000203147139423909	BMP3
1625	ENSG00000152822	5.29741351229818	-0.560789680340538	0.232166148407273	-2.41546704456149	0.0157150445188767	0.0353275155743378	GRM1
1626	ENSG00000152926	1435.7777318464	-0.858412541158926	0.105890972892363	-8.10656959428911	5.20689001173891e-16	2.7765389170705e-14	ZNF117
1627	ENSG00000152932	45.0071710674991	0.625476055689492	0.248094801328233	2.52111713885523	0.0116982901812689	0.0273468323787246	RAB3C
1628	ENSG00000153064	511.900723390448	-0.634440397773722	0.161194815462948	-3.93586106322106	8.289892489239e-05	0.000355392614513319	BANK1
1629	ENSG00000153094	1035.11914753654	0.817330963399425	0.18904745610845	4.32341688285164	1.53631034516848e-05	8.02124751518869e-05	BCL2L11
1630	ENSG00000153162	238.117775419186	-0.573786020332052	0.226785988069521	-2.53007703525386	0.0114037485784988	0.0267923211839644	BMP6
1631	ENSG00000153234	2897.54322646364	0.819491422650424	0.179687781565372	4.56064077096018	5.09977604372324e-06	3.01855744027978e-05	NR4A2
1632	ENSG00000153237	10.1918153834354	-0.654870135407418	0.182198610604423	-3.59426525391693	0.000325308292489684	0.00119546758065797	CCDC148
1633	ENSG00000153253	241.14417233702	-1.29028147659267	0.418096915604836	-3.08608226570172	0.00202812701285527	0.00599824306583461	SCN3A
1634	ENSG00000153283	3089.95988098063	-0.660147217018548	0.237878272936358	-2.77514717451797	0.00551767323059094	0.0143157982985978	CD96
1635	ENSG00000153291	30.8880792724559	-1.21166060524869	0.266498639299237	-4.5465920893059	5.45215203283211e-06	3.20151665499338e-05	SLC25A27
1636	ENSG00000153292	7.37817869345118	-1.36923522535749	0.558800456086832	-2.45031157444998	0.0142732645621441	0.0324978021323237	ADGRF1
1637	ENSG00000153347	55.0672086232084	-0.746259812476495	0.204432230308987	-3.65040195153459	0.000261830245372777	0.00098481670558873	FAM81B
1638	ENSG00000153574	1456.87897204939	0.550452337490512	0.0713381345012619	7.71610221291636	1.19941137997449e-14	4.88485042986401e-13	RPIA
1639	ENSG00000153707	240.620570398072	-0.924733855562877	0.313166630910313	-2.9528492639042	0.00314855666858082	0.00879071081194805	PTPRD
1640	ENSG00000153790	203.191871220972	-0.576412815553813	0.0797159015581246	-7.23083856905919	4.80020679220441e-13	1.38372194820087e-11	C7orf31
1641	ENSG00000153814	942.881430332626	0.893905318386019	0.160054108729972	5.58501950046236	2.33673992760218e-08	2.38498696785391e-07	JAZF1
1642	ENSG00000153822	1.2874943723202	-1.41842113495014	0.392293036903064	-3.61571835724587	0.000299515881427106	0.00111010300699251	KCNJ16
1643	ENSG00000153896	75.269165509501	-0.646612014238924	0.113777467943785	-5.68312888241106	1.32252526353944e-08	1.44874035192288e-07	ZNF599
1644	ENSG00000153898	137.712821581484	0.865475450532218	0.236540652594526	3.65888671160387	0.000253313280713214	0.000956632055641118	MCOLN2
1645	ENSG00000153944	8671.87919166158	-0.590378148998859	0.142910921319518	-4.13109189660111	3.61044202800609e-05	0.000170190122355466	MSI2
1646	ENSG00000153982	131.294818693072	-0.629697000535387	0.12513621612871	-5.03209238712882	4.85155349389008e-07	3.63344729612004e-06	GDPD1
1647	ENSG00000154016	363.713008037262	-0.513552617222022	0.0967703614679464	-5.30692052227301	1.11492761384029e-07	9.77667636491953e-07	GRAP
1648	ENSG00000154099	17.6181738929216	1.37476875036107	0.219444087081921	6.2647791911014	3.73354070889119e-10	5.87214192805854e-09	DNAAF1
1649	ENSG00000154133	161.551009555617	-0.876037733181922	0.275814759383596	-3.176181489126	0.00149227559910158	0.00460791692248111	ROBO4
1650	ENSG00000154134	378.148904720468	-0.574572629903381	0.178771584137203	-3.2140042427683	0.00130897739105069	0.00409721691043313	ROBO3
1651	ENSG00000154143	0.601085482281303	-1.66930813957759	0.685246287855913	-2.43607031393157	0.0148477980262158	0.0336205495475024	PANX3
1652	ENSG00000154153	252.202256004209	-0.547397651141832	0.214304349150404	-2.55430024314464	0.0106401462718822	0.0252589675601354	RETREG1
1653	ENSG00000154162	5.26707301030236	-0.635665116974078	0.276405182429102	-2.29975831635185	0.0214619162131723	0.0460598557163766	CDH12
1654	ENSG00000154188	3184.27508494272	-1.00346780970181	0.201789082940146	-4.97285480007583	6.59740754904507e-07	4.78750166932543e-06	ANGPT1
1655	ENSG00000154240	49.902640097216	-0.644490867775224	0.214785889921869	-3.00062014320245	0.00269430441227749	0.00768188237777962	CEP112
1656	ENSG00000154274	36.1591517262561	1.25545337736184	0.278485342287204	4.50814885642017	6.53956900139919e-06	3.76534133456048e-05	C4orf19
1657	ENSG00000154277	57.0454205454869	-1.51319570442015	0.337120992326146	-4.48858344293261	7.16983400338332e-06	4.09240573442872e-05	UCHL1
1658	ENSG00000154330	33.2611596583534	1.0562001388327	0.306770264526032	3.44296778719592	0.000575367842993145	0.00198076905545352	PGM5
1659	ENSG00000154358	1414.13670180838	-0.886853477367332	0.155421933758031	-5.70610245236062	1.1559243773826e-08	1.28285932307393e-07	OBSCN
1660	ENSG00000154518	3012.14524905204	0.507530378278429	0.0534942622348286	9.48756664874594	2.36490166106372e-21	3.2807467808991e-19	ATP5MC3
1661	ENSG00000154529	3.19992561467663	1.22470379970698	0.421729946499379	2.90400008316407	0.00368428062128055	0.0100710854359727	CNTNAP3B
1662	ENSG00000154582	1414.52924072455	0.719978628374619	0.0528233462406241	13.6299322101809	2.65827119448747e-42	1.18007304001285e-38	ELOC
1663	ENSG00000154639	76.927819617396	0.731893760407567	0.255037451102758	2.86975013764812	0.00410796270444383	0.0110783478706751	CXADR
1664	ENSG00000154654	56.9542504965442	0.683969886627756	0.225622914668181	3.03147349919513	0.00243363282121876	0.007028955433699	NCAM2
1665	ENSG00000154655	265.26075663545	-0.876173310676496	0.277249805164621	-3.16023057313333	0.0015764433011653	0.00482895131600669	L3MBTL4
1666	ENSG00000154710	99.8769498440294	0.790856765675251	0.144633782135732	5.46799477962258	4.55155284300076e-08	4.37111540471415e-07	RABGEF1
1667	ENSG00000154721	21.9834262932492	-1.25354834752203	0.23436332703466	-5.34873934152952	8.85689922539417e-08	7.93501309512231e-07	JAM2
1668	ENSG00000154734	297.102529397042	1.07206563842232	0.302857624303598	3.53983374494027	0.000400379171215957	0.00143962554222319	ADAMTS1
1669	ENSG00000154839	420.459453541648	1.00438891134218	0.122373385430987	8.20757640891294	2.2569783140736e-16	1.2763428000957e-14	SKA1
1670	ENSG00000154917	189.033623707816	0.991914964069973	0.214253017890037	4.62964290462907	3.66296863909544e-06	2.24985590191691e-05	RAB6B
1671	ENSG00000155011	46.0586793840719	1.26839397277809	0.351990317952473	3.60349108508534	0.000313971520970986	0.00115860189066538	DKK2
1672	ENSG00000155085	383.649241254517	-0.614301572619747	0.0882402546137127	-6.96169311057591	3.36207284651206e-12	8.17812705965955e-11	AK9
1673	ENSG00000155252	532.844797562696	0.939400251425682	0.169202662312418	5.55192358434149	2.82543108484127e-08	2.83452993070771e-07	PI4K2A
1674	ENSG00000155307	4529.70831128541	0.682664692942445	0.136525079473406	5.00028782679027	5.72447923893863e-07	4.21258093020444e-06	SAMSN1
1675	ENSG00000155367	31.6180338501083	1.01715665398498	0.295662704210944	3.44026026786008	0.000581155031076054	0.00199777300545994	PPM1J
1676	ENSG00000155428	43.2133057064542	-0.931626972731318	0.161049370541523	-5.78472905295284	7.26292978652505e-09	8.46801340901676e-08	TRIM74
1677	ENSG00000155465	1292.80132054146	0.667393136697021	0.237868464609299	2.80572348164444	0.00502037543263512	0.0132088911775525	SLC7A7
1678	ENSG00000155659	908.885744282442	0.736669038539261	0.296863517466422	2.4815074780032	0.013082796521344	0.0301624536262666	VSIG4
1679	ENSG00000155719	45.1976626908587	1.08623554046106	0.258743946444519	4.1981099669668	2.69151932764544e-05	0.000132135218968759	OTOA
1680	ENSG00000155961	123.202000946395	-0.641526859773617	0.120703650839256	-5.31489193005402	1.06720645082203e-07	9.40465754205794e-07	RAB39B
1681	ENSG00000155970	112.962323096921	-0.943589362990278	0.22574550301993	-4.1798811066769	2.91661543909807e-05	0.000141611232734136	MICU3
1682	ENSG00000155974	157.617465938789	-0.528098531601816	0.202871778096417	-2.60311481743326	0.00923810095783775	0.0223946701308293	GRIP1
1683	ENSG00000155980	23.5835613324934	0.756587333881878	0.277674800147304	2.72472451040035	0.00643551598747076	0.0163649186181403	KIF5A
1684	ENSG00000156011	544.943866652536	-0.577492682731165	0.189284744086951	-3.0509203766886	0.00228141066441338	0.00664550675327894	PSD3
1685	ENSG00000156042	97.2663963360718	-0.808028010906513	0.116345243646891	-6.94508847614677	3.78223206422813e-12	9.08810483958037e-11	CFAP70
1686	ENSG00000156103	38.3599196569624	-2.35065120712314	0.394145942635046	-5.96391070629311	2.46271355303783e-09	3.20369264185295e-08	MMP16
1687	ENSG00000156162	1054.18272615267	-0.514830675122756	0.0780270473127917	-6.59810530903372	4.16445430858707e-11	8.12617748984402e-10	DPY19L4
1688	ENSG00000156194	8.2475267212711	-0.512153663223611	0.190571964525733	-2.6874554423479	0.00719987075340638	0.0180780691414362	PPEF2
1689	ENSG00000156218	5.86890005843746	0.799066680247482	0.31609499904275	2.52793205418417	0.0114736554321757	0.026920047484932	ADAMTSL3
1690	ENSG00000156219	16.2187242589057	1.39502750083358	0.332939940445853	4.19002748353184	2.78920669148824e-05	0.00013640303833863	ART3
1691	ENSG00000156239	144.272688984411	-0.721786102391673	0.126613644304951	-5.70069763297581	1.19318111401564e-08	1.31926008976187e-07	N6AMT1
1692	ENSG00000156265	243.189024343062	-0.651713863006885	0.181909588928785	-3.5826251207792	0.000340158597811901	0.00124494650324488	MAP3K7CL
1693	ENSG00000156298	155.096318349055	-1.05199948521705	0.317422145352885	-3.31419688455423	0.000919067676928144	0.00299502380972895	TSPAN7
1694	ENSG00000156381	258.422144341808	0.887879758359611	0.168885263156431	5.25729564418659	1.46189197732722e-07	1.2367230034016e-06	ANKRD9
1695	ENSG00000156395	5.81910150795668	-1.05327014892432	0.308266057532166	-3.41675680208294	0.000633718635668545	0.00215573597961041	SORCS3
1696	ENSG00000156411	2576.68559391791	0.620995962145288	0.0592030678333367	10.4892530889356	9.67904840484851e-26	2.68548222695148e-23	ATP5MJ
1697	ENSG00000156413	8.70179836884361	-1.28926607336841	0.286235713747958	-4.50421108004595	6.66199648906783e-06	3.82838419599927e-05	FUT6
1698	ENSG00000156510	7.6853302287474	-0.609096962769644	0.193092941956791	-3.15442375364473	0.00160815393635127	0.00491243582449502	HKDC1
1699	ENSG00000156515	5002.34757938367	0.707891357878798	0.11109568059356	6.37190711733065	1.86691946457741e-10	3.18758547427895e-09	HK1
1700	ENSG00000156564	24.0172547331927	-2.06493930401618	0.359661122020842	-5.74134700023686	9.39263990047039e-09	1.06503899561081e-07	LRFN2
1701	ENSG00000156575	367.259035597711	1.94889071889143	0.322763882327767	6.03813135731319	1.55909128456511e-09	2.10851362833379e-08	PRG3
1702	ENSG00000156675	6538.23322134571	0.888816478453294	0.108700064866742	8.17677965089454	2.91530432339192e-16	1.63303024827982e-14	RAB11FIP1
1703	ENSG00000156689	15.046870030061	-0.700997494976715	0.308952873201292	-2.26894635325173	0.0232715884216816	0.0493944054032751	GLYATL2
1704	ENSG00000156738	314.22112198227	-0.965911985521644	0.187380558009714	-5.15481432962523	2.53882357599175e-07	2.0234241579392e-06	MS4A1
1705	ENSG00000156966	341.754983370501	0.761810270171744	0.229806832680662	3.31500269720156	0.000916422403861707	0.00298695165663956	B3GNT7
1706	ENSG00000157064	3.97418110027277	0.820474382883637	0.29114610882609	2.81808465925172	0.0048311069838951	0.0127619706505542	NMNAT2
1707	ENSG00000157087	20.9920393838757	1.01941401457583	0.275235601014513	3.70378690408613	0.000212404704379822	0.000815849088399848	ATP2B2
1708	ENSG00000157103	3.56035014249321	1.1703518280601	0.458980263944055	2.54989575805105	0.0107755132763664	0.025529124649558	SLC6A1
1709	ENSG00000157110	488.482229553457	-0.781127599744365	0.26650186066235	-2.9310399477249	0.00337829335796215	0.00934543622952701	RBPMS
1710	ENSG00000157214	5.73122757143586	-1.22593514804721	0.418572900465862	-2.92884500330234	0.00340224030204827	0.00940289199120173	STEAP2
1711	ENSG00000157315	7.38107186394434	-0.54129099929879	0.143272705835477	-3.7780468801948	0.000158063129055075	0.000627061434904148	TMED6
1712	ENSG00000157404	5577.12035840025	-0.725534640992323	0.159479112337335	-4.54940230327875	5.37985037483176e-06	3.16639055703969e-05	KIT
1713	ENSG00000157423	21.0624924277163	1.11862795468809	0.294315665126288	3.80077612996948	0.000144243577998772	0.000578570863908785	HYDIN
1714	ENSG00000157445	141.93179795307	1.04905032530182	0.271279409863433	3.86704735840413	0.000110161041170631	0.000455868004676508	CACNA2D3
1715	ENSG00000157456	960.065079992197	0.855818830956573	0.128887437210431	6.64004847547169	3.13580005383609e-11	6.30604774133267e-10	CCNB2
1716	ENSG00000157483	278.225795945588	0.526333919621106	0.212274886807183	2.47949216950564	0.0131569618961716	0.0303029718105795	MYO1E
1717	ENSG00000157542	18.7806734783881	-1.83990666744858	0.49490263910516	-3.7177143988873	0.000201033356334738	0.000775863792313832	KCNJ6
1718	ENSG00000157554	2485.4436704833	-0.755393223036169	0.141149127026016	-5.3517385403095	8.71132056492109e-08	7.823688525389e-07	ERG
1719	ENSG00000157613	8.83491861125664	1.25473086414912	0.241400081217877	5.19772345485111	2.01743957087625e-07	1.65086057419583e-06	CREB3L1
1720	ENSG00000157653	228.923473097836	-0.508445677980119	0.161933194004037	-3.13984838690605	0.00169035291820176	0.00512648962741394	C9orf43
1721	ENSG00000157734	189.140548647934	0.829913076146802	0.184500274783733	4.49816715514168	6.85417994280052e-06	3.92738539026489e-05	SNX22
1722	ENSG00000157782	4.60310668649395	1.02881617985568	0.327937037895425	3.13723691126268	0.00170548257589803	0.00516884350575549	CABP1
1723	ENSG00000157856	9.32374664086055	0.618262035453621	0.215508602960853	2.86885083453457	0.00411966033607301	0.0111039478730492	DRC1
1724	ENSG00000158014	2.51047773154402	1.11013529492089	0.375111108541174	2.95948392261233	0.0030815478061912	0.0086266820738668	SLC30A2
1725	ENSG00000158050	1232.32462480082	1.24647950697195	0.148842553884463	8.37448346888424	5.54666071709561e-17	3.46803008286855e-15	DUSP2
1726	ENSG00000158113	36.5039199438391	-0.583647471729068	0.155687429844352	-3.7488413310732	0.00017765343123069	0.000695763559409653	LRRC43
1727	ENSG00000158186	200.383609976196	0.903498257902836	0.241464356560261	3.74174586582245	0.00018274626835661	0.00071319241477106	MRAS
1728	ENSG00000158246	10.8629166315798	1.44741065417074	0.226234263566591	6.39784014743062	1.57590137749233e-10	2.71155821319101e-09	TENT5B
1729	ENSG00000158270	89.0371507521857	0.785893467670469	0.266196679526271	2.95230379683571	0.00315412445238073	0.00880487154549986	COLEC12
1730	ENSG00000158292	154.806851037882	-0.720764246460203	0.209131473534857	-3.44646472516759	0.00056797270955488	0.00195834784535262	GPR153
1731	ENSG00000158301	60.7485679290572	-0.790820040383143	0.155454264437391	-5.08715565472085	3.63473510508016e-07	2.80251807472464e-06	GPRASP2
1732	ENSG00000158373	8259.35800212116	0.648889535542963	0.124323520135499	5.21936263416402	1.79539919686966e-07	1.49045832346024e-06	H2BC5
1733	ENSG00000158402	151.74670771871	0.636847036915861	0.110775185703733	5.7490044622367	8.97704491715974e-09	1.02308336186518e-07	CDC25C
1734	ENSG00000158428	10.0435373222785	0.646424848994332	0.187438136194419	3.44873707196828	0.000563214823702657	0.00194685723661438	CATIP
1735	ENSG00000158473	772.863100414169	0.742895054020133	0.260428086374684	2.85259191649288	0.0043364269400689	0.0116106654364903	CD1D
1736	ENSG00000158485	6.79395857713897	2.27757798829724	0.482056054830014	4.72471606875756	2.30437090131467e-06	1.47720989511352e-05	CD1B
1737	ENSG00000158525	3.41550938501503	-1.47915215068832	0.366774962257676	-4.03286020829619	5.5102060867757e-05	0.000248273863189232	CPA5
1738	ENSG00000158560	22.5018140530507	-0.674011769769783	0.282845814846746	-2.38296532736389	0.0171738117894134	0.0380528295413793	DYNC1I1
1739	ENSG00000158578	7061.51112681188	0.968078765773477	0.275770668412754	3.51044863235609	0.000447351231294702	0.00158840548172366	ALAS2
1740	ENSG00000158615	5910.02080627092	0.765894764381265	0.0947760595319073	8.08109946925382	6.41854284446393e-16	3.34234795569343e-14	PPP1R15B
1741	ENSG00000158711	3043.24792046053	-0.564859851450724	0.0614289918754265	-9.19532999330704	3.73845344065047e-20	4.20150112314116e-18	ELK4
1742	ENSG00000158748	3.22216505747826	-0.808455604429462	0.239848897351714	-3.37068718412303	0.000749809470272737	0.00249894271089208	HTR6
1743	ENSG00000158806	158.531133672321	-0.577487175914245	0.187716395657801	-3.07638112212095	0.00209529835037114	0.0061681387280405	NPM2
1744	ENSG00000158815	44.4299692331323	-1.53920737602941	0.218755498499412	-7.03619971423736	1.97553728600798e-12	5.09261774841303e-11	FGF17
1745	ENSG00000158856	1005.39311458798	0.588254930242134	0.220669343417564	2.66577550434363	0.00768109663264799	0.0191053695063637	DMTN
1746	ENSG00000158859	38.7701766142635	2.89321038142406	0.247101314432504	11.7085997218131	1.15165872929716e-31	9.29545638914982e-29	ADAMTS4
1747	ENSG00000158865	5.29347101840847	-0.749658265219673	0.248182037902463	-3.02059839445066	0.00252275725756541	0.00726156599490824	SLC5A11
1748	ENSG00000159164	686.60277426507	-0.702870413901569	0.145000811996627	-4.84735501976306	1.25118406021139e-06	8.50910584342155e-06	SV2A
1749	ENSG00000159167	14.6763821553544	2.16938097672916	0.381692669780165	5.68358039985051	1.31903670582848e-08	1.445810789222e-07	STC1
1750	ENSG00000159199	615.606849907508	0.611543239067074	0.0859726058803478	7.11323371910104	1.1335507676481e-12	3.06369269119138e-11	ATP5MC1
1751	ENSG00000159263	1.74973471639955	1.18489797281556	0.447639680507751	2.64699048009227	0.00812116391977648	0.0200594669249508	SIM2
1752	ENSG00000159289	1.71475478265458	-0.816024136104321	0.272018224371682	-2.99988773909985	0.00270079127741828	0.00769914122862681	GOLGA6A
1753	ENSG00000159307	722.705168631314	0.706090844996609	0.245411649111848	2.87716922791552	0.00401260341621859	0.010854708682661	SCUBE1
1754	ENSG00000159388	7054.46530005023	0.592605154237495	0.116027800657977	5.10744106909653	3.26550891979391e-07	2.53877591457007e-06	BTG2
1755	ENSG00000159423	183.620940383877	0.538323970074024	0.139411803218984	3.86139449920492	0.000112741693616839	0.000465718745829854	ALDH4A1
1756	ENSG00000159433	921.243044335871	-0.894505920579187	0.196497537547077	-4.55225002687315	5.30752056083935e-06	3.1248555238337e-05	STARD9
1757	ENSG00000159556	4.40147329307796	0.833379759172548	0.279916594399383	2.97724313544443	0.00290853251743281	0.00822156402731886	ISL2
1758	ENSG00000159713	345.298861996473	0.887755853452712	0.290297587334225	3.05808898242968	0.00222753421118571	0.00650757415733513	TPPP3
1759	ENSG00000159753	1119.96742541216	-0.634913612540154	0.134817391219538	-4.7094340485068	2.48405573969062e-06	1.57871788724719e-05	CARMIL2
1760	ENSG00000159899	53.2975902251881	-0.993420982531553	0.142753405237639	-6.95900024856026	3.42695909564302e-12	8.3131847897996e-11	NPR2
1761	ENSG00000159905	106.874165095396	-0.670278522901881	0.116162994685944	-5.77015532970746	7.91984962592426e-09	9.13793176137343e-08	ZNF221
1762	ENSG00000159915	19.9638424213503	-0.836998856275513	0.207431085825562	-4.03506954102041	5.45861280588335e-05	0.00024626165547274	ZNF233
1763	ENSG00000159917	253.493844619514	-0.565952876683345	0.0812855313382104	-6.9625290917832	3.34217549749643e-12	8.140879329087e-11	ZNF235
1764	ENSG00000160111	63.8532101002818	0.756287986991092	0.256025510668226	2.95395558441494	0.00313729155074156	0.00876339249119362	CPAMD8
1765	ENSG00000160145	68.0579120798983	-0.583369289308319	0.228360470567815	-2.55459838499098	0.010631038096659	0.0252407198131266	KALRN
1766	ENSG00000160180	18.5744940346277	1.38672012140637	0.310464562742061	4.46659711871362	7.94735924778866e-06	4.47010637196652e-05	TFF3
1767	ENSG00000160188	28.4583603783822	-0.789290943832754	0.197565454020233	-3.99508581977051	6.46708226690892e-05	0.000286659959594363	RSPH1
1768	ENSG00000160200	20.4868931882822	1.24664830929589	0.257498118947257	4.84138802408588	1.28935324007295e-06	8.74858444171776e-06	CBS
1769	ENSG00000160255	23956.2706193736	0.573474673569046	0.138667308031782	4.13561553699167	3.54004448103592e-05	0.000167271340739103	ITGB2
1770	ENSG00000160321	38.7489126412319	-1.17026521949208	0.311826198122639	-3.75294066546591	0.000174772233593217	0.00068555294705999	ZNF208
1771	ENSG00000160326	376.888972585536	0.503518593835775	0.200081312005041	2.51656983248435	0.0118503413848414	0.0276585846438786	SLC2A6
1772	ENSG00000160339	12.2406399815855	0.725789035952738	0.24275200288746	2.98983747742429	0.00279125917961355	0.00793030228038365	FCN2
1773	ENSG00000160460	21.9962913910888	1.12722408866968	0.220537275665903	5.11126332392594	3.20011559637914e-07	2.49339414852586e-06	SPTBN4
1774	ENSG00000160570	1908.83650639931	0.628458334021829	0.0918205620703294	6.84441828553026	7.6787252734698e-12	1.72815113664136e-10	DEDD2
1775	ENSG00000160654	136.4639436829	-0.748824524579461	0.175448931480073	-4.26804836177933	1.97190583242969e-05	0.000100190812199942	CD3G
1776	ENSG00000160789	8748.95185450424	1.33360639531461	0.175791919578244	7.58627813220405	3.29225332720489e-14	1.22816265401633e-12	LMNA
1777	ENSG00000160856	123.485742883796	-0.890240347000948	0.188245107687131	-4.72915529088042	2.25455892546828e-06	1.44847351113504e-05	FCRL3
1778	ENSG00000160883	2979.24174197607	0.648506649345196	0.226839535888014	2.85887839968669	0.00425141719773559	0.0114226683583282	HK3
1779	ENSG00000160886	21.770535066026	1.52469134363457	0.337370200876277	4.51934207489094	6.20320988842977e-06	3.58679251021971e-05	LY6K
1780	ENSG00000160888	7521.70880231632	0.600253008864881	0.101082854528913	5.93822772083659	2.88119664069818e-09	3.70198326692312e-08	IER2
1781	ENSG00000160908	1586.80370676264	0.500117559083783	0.100937361080741	4.95473186270179	7.24301008932565e-07	5.21126945527373e-06	ZNF394
1782	ENSG00000160957	708.902045150193	0.663639748109776	0.101220701854552	6.55636382627918	5.51356196427563e-11	1.04822612205185e-09	RECQL4
1783	ENSG00000161031	7.40093778969869	-0.787327086066144	0.223757786003146	-3.51865783144223	0.000433735729826262	0.00154376535468529	PGLYRP2
1784	ENSG00000161048	298.725013714058	-0.563485643993029	0.109501085540981	-5.14593660153392	2.66189318024661e-07	2.11108696746936e-06	NAPEPLD
1785	ENSG00000161243	2.5631001181413	0.650167703171485	0.287015712639391	2.26526867533681	0.0234961970752304	0.0497963698130026	FBXO27
1786	ENSG00000161249	10.3865030083741	-1.86749861539017	0.325356347637862	-5.73985609608818	9.47570354566724e-09	1.07308716747713e-07	DMKN
1787	ENSG00000161281	9.88265362041054	0.723719582748667	0.237618502340627	3.04572066408874	0.00232123378349832	0.00674711872541817	COX7A1
1788	ENSG00000161298	182.685122373213	-0.73667141775988	0.121210050996372	-6.0776429982851	1.21961905684231e-09	1.68797939145354e-08	ZNF382
1789	ENSG00000161509	12.1727303501436	0.738128840980488	0.204650650820975	3.60677495047983	0.000310026325581826	0.0011454717984512	GRIN2C
1790	ENSG00000161642	1314.56356277569	0.892888808751796	0.20172213495074	4.42633035273912	9.58496986017837e-06	5.27425812851526e-05	ZNF385A
1791	ENSG00000161649	5.36931170691711	0.781253973265979	0.30299194635935	2.57846448611346	0.00992405002013032	0.0238136967847911	CD300LG
1792	ENSG00000161677	136.628707891058	0.60489996612014	0.0996365600921244	6.07106433181602	1.27065269840401e-09	1.7534790909835e-08	JOSD2
1793	ENSG00000161835	1071.54169944967	0.687137775973512	0.220195416383723	3.12058165087357	0.00180494251905552	0.00542307348745667	TAMALIN
1794	ENSG00000161888	558.506776826523	0.949932711489126	0.117448659951715	8.08806768744453	6.06187174098289e-16	3.2035909673998e-14	SPC24
1795	ENSG00000161940	28.8680771642275	0.675514798165277	0.266277492470705	2.53688282812561	0.0111844381420626	0.0263572751278839	BCL6B
1796	ENSG00000161944	241.309096177451	0.655552325358237	0.250978195818145	2.61198915396316	0.00900171098880069	0.0218873588974577	ASGR2
1797	ENSG00000161973	14.2810594863789	-0.978721945968367	0.273186635405586	-3.58261283358649	0.000340174603465909	0.00124494650324488	CCDC42
1798	ENSG00000161981	632.104643935199	0.818295347543144	0.0791403434187314	10.3398003116255	4.65506508041155e-25	1.13232863880641e-22	SNRNP25
1799	ENSG00000162063	563.425893516908	0.607187671723551	0.129130952396164	4.70210790253249	2.57489357101864e-06	1.63061287947853e-05	CCNF
1800	ENSG00000162086	692.993642191654	-0.506991043634628	0.069281071924799	-7.31788682751531	2.51906163014343e-13	7.76579468167654e-12	ZNF75A
1801	ENSG00000162148	80.6235627583703	-0.505580219230698	0.0909804916938304	-5.55701788172445	2.74422656872078e-08	2.765563631145e-07	PPP1R32
1802	ENSG00000162396	94.6069412557227	-0.557853425110622	0.139463069190286	-4.00000823407576	6.33402797660993e-05	0.000281323998951132	PARS2
1803	ENSG00000162407	194.593556239308	0.877517059417635	0.198179028741421	4.42790069661002	9.51546895313954e-06	5.24088654469289e-05	PLPP3
1804	ENSG00000162415	70.6378334989926	-0.619816547341194	0.192858773113534	-3.21383641166438	0.00130974270040927	0.00409888987154871	ZSWIM5
1805	ENSG00000162438	8.25991522646554	0.574419856589734	0.191873238082512	2.99374661276479	0.00275574701236149	0.00783818672088786	CTRC
1806	ENSG00000162444	46.6614603551195	0.998040013166443	0.240801504276904	4.14465854839	3.40320425930496e-05	0.000161925107734431	RBP7
1807	ENSG00000162458	12.8202213798084	0.874468121590687	0.246934789524002	3.54129170408241	0.00039817310628344	0.00143348075878094	FBLIM1
1808	ENSG00000162496	548.952750262496	0.535799836914136	0.206828013604113	2.59055737942591	0.0095820646005474	0.0231117523922739	DHRS3
1809	ENSG00000162520	21.4194795121738	0.853056504253688	0.168316988854207	5.0681544986085	4.0169130661842e-07	3.06130151571815e-06	SYNC
1810	ENSG00000162526	13.9246096149545	-0.753676054672164	0.120945721923178	-6.23152305586204	4.61921993517143e-10	7.15737245975908e-09	TSSK3
1811	ENSG00000162543	114.57607126378	1.26037418953878	0.219825288000873	5.73352684307082	9.83634903768166e-09	1.10827442805909e-07	UBXN10
1812	ENSG00000162551	182.308279506133	0.820170842433285	0.236439092597177	3.46884617693325	0.000522698636412999	0.00182169964411887	ALPL
1813	ENSG00000162571	21.7790632464966	-0.93983222929265	0.261425267155225	-3.59503210810381	0.000324351571957975	0.00119269224751662	TTLL10
1814	ENSG00000162576	34.3206720008898	0.531334322802324	0.214438829125079	2.47778970333962	0.0132199037904272	0.0304193121169645	MXRA8
1815	ENSG00000162591	2019.69617017883	-0.559798184561371	0.121523288090561	-4.606509528809	4.09484305394412e-06	2.48333770863681e-05	MEGF6
1816	ENSG00000162618	28.5466927126056	1.39239536342122	0.346557826121793	4.01778652354507	5.87473812070804e-05	0.000262777670052492	ADGRL4
1817	ENSG00000162620	28.9727837391245	-0.681063746647769	0.16469249711773	-4.13536596121263	3.54389419788496e-05	0.000167408697185005	LRRIQ3
1818	ENSG00000162631	20.80206629397	0.723585187946625	0.261587851522987	2.76612688140466	0.00567264587597287	0.0146792732176698	NTNG1
1819	ENSG00000162641	9.4540981063633	-0.672811313479866	0.185278110541513	-3.63135888807068	0.000281932799950274	0.00105196064902648	AKNAD1
1820	ENSG00000162654	2360.28105558104	-0.845311570641013	0.188932872460506	-4.47413708177074	7.67205125318094e-06	4.33861828352656e-05	GBP4
1821	ENSG00000162669	3281.71392406504	-1.11007095737337	0.352751259978556	-3.14689437945835	0.00165014558111888	0.00502428585115362	HFM1
1822	ENSG00000162711	4010.97196568668	0.774548861757617	0.141852888832219	5.46022621135154	4.75528294392025e-08	4.54220329398558e-07	NLRP3
1823	ENSG00000162723	10.1794815710376	1.37180502487669	0.339182096971693	4.0444499787121	5.24461040281608e-05	0.000237451674968907	SLAMF9
1824	ENSG00000162738	91.4955112971374	-1.03813236605046	0.26201279270976	-3.96214381486491	7.42797728510002e-05	0.00032288517172955	VANGL2
1825	ENSG00000162739	291.420221990451	-1.2312914003876	0.167080442668554	-7.36945258656141	1.71330084905208e-13	5.47177754975139e-12	SLAMF6
1826	ENSG00000162771	7.60041133334975	0.690169805949771	0.271620127293966	2.54093764267632	0.0110555635188645	0.0260916588788514	FAM71A
1827	ENSG00000162772	2606.42596083683	0.956949251918055	0.168015808788046	5.69559054484723	1.229456156328e-08	1.35683362137454e-07	ATF3
1828	ENSG00000162782	2.94437734459885	1.29786634377775	0.395397969128276	3.28243047539956	0.00102916360807549	0.0033172732235608	TDRD5
1829	ENSG00000162783	3094.5533765047	1.35538830169258	0.121928476618086	11.1162571639277	1.04567328850785e-28	4.64200514600848e-26	IER5
1830	ENSG00000162814	10.8746524304706	-0.568931719122597	0.198918304377983	-2.86012753276601	0.00423470672621365	0.0113846612168623	SPATA17
1831	ENSG00000162817	39.5796895782001	0.608599071825692	0.213024969091741	2.85693773091732	0.0042774974506958	0.0114840523483528	C1orf115
1832	ENSG00000162836	302.210409412792	-0.617007621303658	0.141570906649758	-4.35829391719669	1.31080271143109e-05	6.9524417391494e-05	ACP6
1833	ENSG00000162891	0.934549593485141	1.44477613898426	0.604509393701362	2.38999782970784	0.0168484723604672	0.037472234932968	IL20
1834	ENSG00000162892	20.9453146572333	1.25251065525029	0.39596447747862	3.16318944372457	0.00156050747555061	0.00478830676401456	IL24
1835	ENSG00000162894	511.691221838828	-0.788147632623652	0.170163542709545	-4.63170676911066	3.62663557081525e-06	2.2306258341173e-05	FCMR
1836	ENSG00000162910	565.722566555454	0.597590546023682	0.0584814099942118	10.2184702127194	1.63907067616137e-24	3.59320716007376e-22	MRPL55
1837	ENSG00000162913	29.8221942654707	-1.18562113150491	0.167599922513598	-7.07411503372688	1.50405483672895e-12	3.97433061544583e-11	OBSCN-AS1
1838	ENSG00000162931	18.1744827162431	-0.634869268923264	0.230470535189211	-2.75466565998145	0.00587521388139692	0.0151416796650167	TRIM17
1839	ENSG00000162949	4.50272690755391	-0.810651829520616	0.322568915755537	-2.51311205117786	0.0119671318274395	0.0279091620514635	CAPN13
1840	ENSG00000162975	1.68845578842775	1.56733374959943	0.495104306569408	3.1656637375254	0.00154729550307579	0.00475269438645854	KCNF1
1841	ENSG00000162994	198.453086669083	-0.733398992958078	0.113064603820439	-6.48654811653355	8.782524046688e-11	1.60580690787891e-09	CLHC1
1842	ENSG00000162998	12.1216671256185	1.53819558350978	0.371770113602705	4.13749122704785	3.51123869835241e-05	0.000166042784465096	FRZB
1843	ENSG00000162999	93.3688988205853	-0.608217079049628	0.151774906464628	-4.00736256880103	6.14005681753394e-05	0.000273255611300627	DUSP19
1844	ENSG00000163012	1.28334678418148	0.980709858267954	0.391467992980792	2.50521083677989	0.0122378419513585	0.0284247690687081	ZSWIM2
1845	ENSG00000163040	31.8555041433037	-0.691597823089662	0.276495469599017	-2.50129893300834	0.0123738683437304	0.0286956745696252	CCDC74A
1846	ENSG00000163046	3614.72076459721	-1.24927599930483	0.370189048957574	-3.3746973413252	0.000738969125818134	0.00246837373347491	ANKRD30BL
1847	ENSG00000163053	88.3686111291424	-0.570205688572998	0.209670572032686	-2.71953132499733	0.00653745025768178	0.0165836434608079	SLC16A14
1848	ENSG00000163083	10.495811818055	1.40410380167312	0.237952934324705	5.90076271031443	3.61824980628598e-09	4.51823219481155e-08	INHBB
1849	ENSG00000163092	48.2874552188548	-1.685790422591	0.314364194254013	-5.36253954300164	8.20599967928093e-08	7.40792762099601e-07	XIRP2
1850	ENSG00000163106	373.03854773814	-0.760260946413892	0.296854459402682	-2.5610561752842	0.0104354481108567	0.0248527698637985	HPGDS
1851	ENSG00000163116	56.2316986926797	-0.622009750965198	0.131143621723144	-4.74296609162064	2.10611533467264e-06	1.36369224308572e-05	STPG2
1852	ENSG00000163126	47.8558927686502	-0.729484702540827	0.112180853304884	-6.50275587187984	7.88617226126476e-11	1.45717753218812e-09	ANKRD23
1853	ENSG00000163170	226.407861993861	1.0130316753204	0.0966882876754113	10.4772946100898	1.09840964149514e-25	2.95522121273171e-23	BOLA3
1854	ENSG00000163191	1766.44960718259	0.501817656603892	0.162584410418419	3.08650537473082	0.00202524285245132	0.00599071086639649	S100A11
1855	ENSG00000163217	4.22221672424524	-1.49963235189196	0.319408449642909	-4.69503030858612	2.66567197243038e-06	1.68389673477219e-05	BMP10
1856	ENSG00000163220	54851.9851666509	1.06049904865145	0.221925069656056	4.77863564623424	1.7648867918654e-06	1.16070721345015e-05	S100A9
1857	ENSG00000163221	3281.21409864244	0.921441241445906	0.235565065717396	3.91162093003784	9.16787306860939e-05	0.000387512311543197	S100A12
1858	ENSG00000163273	9.55314923289795	1.38229122510811	0.300054485962218	4.60680073045854	4.0891151810622e-06	2.48155906596451e-05	NPPC
1859	ENSG00000163281	560.901802827724	-0.514571613625728	0.0789527391940116	-6.5174637242321	7.15061060990278e-11	1.32817356276196e-09	GNPDA2
1860	ENSG00000163288	7.22191401268622	-1.65229234416832	0.387842250823102	-4.26021749992872	2.04228066898092e-05	0.000103289028308443	GABRB1
1861	ENSG00000163359	125.180308694607	0.824304585202713	0.248518076857825	3.31687978446047	0.000910287751066416	0.00296913658994974	COL6A3
1862	ENSG00000163362	59.0923582006752	1.25660309381633	0.23965234202778	5.24344174224956	1.57608588583735e-07	1.3207436090049e-06	INAVA
1863	ENSG00000163376	885.485943930702	1.23175311906048	0.145774689337202	8.44970498418431	2.92039828338101e-17	1.97929436328231e-15	KBTBD8
1864	ENSG00000163395	2.50645629590503	1.6616756440947	0.574759872040113	2.89107803959343	0.00383922771561144	0.010436798307733	IGFN1
1865	ENSG00000163406	989.369422185304	-0.530432707428783	0.119571577642996	-4.43611030216974	9.1598925787528e-06	5.07495202873365e-05	SLC15A2
1866	ENSG00000163421	1308.7893376222	0.543150664431652	0.198369613042087	2.73807392222121	0.00618001829380638	0.0158124762021787	PROK2
1867	ENSG00000163516	1156.15030862004	-0.530280407126437	0.074438985017597	-7.1236920680888	1.05073655060533e-12	2.86604131015344e-11	ANKZF1
1868	ENSG00000163519	293.139039704236	-1.29591050886132	0.186029895667133	-6.96614113669191	3.25752357130414e-12	8.00053195790424e-11	TRAT1
1869	ENSG00000163520	105.680905428602	0.884187724410871	0.280366367017579	3.15368684844939	0.00161221983861228	0.00492400888789788	FBLN2
1870	ENSG00000163531	12.2329025471169	1.11315719812967	0.277831083022338	4.00659705177829	6.1599820532184e-05	0.000274005013324146	NFASC
1871	ENSG00000163534	128.654735152739	-0.906074719081555	0.195551729745311	-4.63342727912272	3.59661136616669e-06	2.21369247934218e-05	FCRL1
1872	ENSG00000163554	5194.66050054864	0.897830025765926	0.227477010830369	3.9469044475683	7.91681337382253e-05	0.000341128015236512	SPTA1
1873	ENSG00000163564	264.266464946911	-0.892734918518516	0.197288475621502	-4.5250231454534	6.03888963711999e-06	3.5020432164056e-05	PYHIN1
1874	ENSG00000163565	3954.5339390871	-0.514431935524609	0.113483582255205	-4.53309567165179	5.81254719315469e-06	3.38848983942376e-05	IFI16
1875	ENSG00000163617	211.841172080781	-0.747545266363949	0.0962358398873671	-7.76784685662705	7.98314969208182e-15	3.40346430038272e-13	CCDC191
1876	ENSG00000163624	14.1894036236399	0.966552470688683	0.260828305851509	3.7057039017803	0.0002108044591506	0.000810754771742951	CDS1
1877	ENSG00000163638	32.9919562802017	1.57058912483107	0.34349078209323	4.57243456508473	4.82089799148809e-06	2.87264045754544e-05	ADAMTS9
1878	ENSG00000163645	8.95840275666316	-0.571300151304661	0.154647707816482	-3.69420380923211	0.000220576835521372	0.00084413423886918	ERICH6
1879	ENSG00000163659	4663.91314812024	0.796931792558865	0.110787984265125	7.19330528346595	6.32413203520728e-13	1.78533565261011e-11	TIPARP
1880	ENSG00000163661	601.187568142176	1.39053486924989	0.218099765612231	6.37568254760154	1.82149879933079e-10	3.11903126130346e-09	PTX3
1881	ENSG00000163687	76.592239265818	1.22129492145569	0.276409764023001	4.41842177960856	9.94242501335988e-06	5.44060526848171e-05	DNASE1L3
1882	ENSG00000163694	1523.62960718917	0.531860497722695	0.216589548041602	2.45561479088796	0.0140643826394196	0.0320808667980435	RBM47
1883	ENSG00000163697	126.788965153843	0.569009876816374	0.231843113671786	2.45428845310413	0.0141163695600122	0.0321818428908893	APBB2
1884	ENSG00000163701	173.092095725339	-0.871201490505101	0.222947323410103	-3.90765619958827	9.31957907587263e-05	0.000393166592319684	IL17RE
1885	ENSG00000163710	234.615097266358	1.47304167227824	0.312996444599183	4.7062568846895	2.52306552638629e-06	1.60121781815731e-05	PCOLCE2
1886	ENSG00000163734	565.543548429207	1.25157095072929	0.223203044740127	5.60732024147106	2.05483248024273e-08	2.13502986259042e-07	CXCL3
1887	ENSG00000163735	112.562426102104	1.79908202664592	0.307887531469581	5.84330913973263	5.11739232095198e-09	6.1690112317138e-08	CXCL5
1888	ENSG00000163739	264.517219000513	0.865354101144031	0.238986901008959	3.62092691059913	0.000293549441613481	0.00109026509824944	CXCL1
1889	ENSG00000163794	50.993859879356	-0.655005337754036	0.115640669618246	-5.66414341871544	1.47760785238404e-08	1.59694964301786e-07	UCN
1890	ENSG00000163810	14.7239292041763	1.05703798330199	0.263563450974018	4.01056360203064	6.05739798552439e-05	0.000270322231789285	TGM4
1891	ENSG00000163817	1.90811944445601	-0.625134675904797	0.266309343641661	-2.34740046051843	0.0189049237294549	0.0413061068861733	SLC6A20
1892	ENSG00000163823	815.686721527045	0.830029453603378	0.240969155189052	3.44454647297983	0.000572018292394795	0.00196961970487771	CCR1
1893	ENSG00000163833	4.64409872079948	-0.687635997482574	0.292853249836611	-2.34805657053906	0.0188716548427771	0.0412632076959772	FBXO40
1894	ENSG00000163874	1627.60125091711	1.07858493194743	0.139769309684957	7.71689389021512	1.19198804089272e-14	4.8769888576341e-13	ZC3H12A
1895	ENSG00000163884	4.21384502994644	0.874046828350503	0.287717946176509	3.03785995960882	0.00238264652030035	0.00689895550589555	KLF15
1896	ENSG00000163898	11.3897816283798	-1.20800509896116	0.295220964533652	-4.09186759778185	4.27912960457334e-05	0.000198237684290135	LIPH
1897	ENSG00000163914	0.910263546768668	-0.786368294722494	0.33713166116923	-2.33252579124498	0.0196730477357468	0.0427529443940345	RHO
1898	ENSG00000163923	59.2333044772695	0.715152776724816	0.205791534766125	3.47513214057888	0.000510601764225345	0.0017858490304017	RPL39L
1899	ENSG00000163931	20106.5446696757	0.529094314764594	0.0936595875878764	5.64912069752783	1.61270600002334e-08	1.72405885413201e-07	TKT
1900	ENSG00000163956	4481.9278767642	0.700956607037704	0.087955842771524	7.96941493538439	1.59427322926901e-15	7.71376286979013e-14	LRPAP1
1901	ENSG00000163958	13.474849551853	1.10170748719304	0.265799382569164	4.14488354541743	3.39986448730037e-05	0.000161810221659053	ZDHHC19
1902	ENSG00000163959	24.4716180929629	1.04088558669335	0.26121396282139	3.98480071834857	6.75367799521404e-05	0.000297433184923154	SLC51A
1903	ENSG00000163993	1097.14973833066	0.954398809912926	0.245346007514235	3.89001157827095	0.000100239439214353	0.000419002657626457	S100P
1904	ENSG00000164023	780.790151296576	0.638635440707226	0.203072985032341	3.14485671545883	0.00166168193249154	0.00505248049233771	SGMS2
1905	ENSG00000164032	5566.68090386763	0.78221354228819	0.0650853137518903	12.0182802724136	2.84837914264615e-33	2.97521579035104e-30	H2AZ1
1906	ENSG00000164045	771.149163277356	0.855847926700392	0.102561489979989	8.34472984808797	7.13768576889173e-17	4.41616328216761e-15	CDC25A
1907	ENSG00000164047	915.452851954979	1.06487372028892	0.282076172860032	3.77512821977105	0.000159925381271873	0.000634165921224798	CAMP
1908	ENSG00000164066	187.011476695845	-0.633940509050011	0.225112962755619	-2.81609953194127	0.00486106042389327	0.0128353680218696	INTU
1909	ENSG00000164073	544.366416376719	-0.574450005017952	0.0647969136279875	-8.86539146472296	7.62357455752978e-19	7.16252981047917e-17	MFSD8
1910	ENSG00000164087	366.637468470714	0.650115292882644	0.0824018082832516	7.88957556183608	3.03215997771252e-15	1.38411477440209e-13	POC1A
1911	ENSG00000164100	131.592742238078	-0.812265992754159	0.333254509021427	-2.43737435133078	0.014794354711376	0.0335123557354132	NDST3
1912	ENSG00000164104	12999.3541310612	0.635522645474202	0.0968575549381726	6.56141532666065	5.32994379909111e-11	1.01440313012284e-09	HMGB2
1913	ENSG00000164111	4220.67094858456	0.738682024244332	0.214176521749403	3.44894023962452	0.000562791239873084	0.00194603975499822	ANXA5
1914	ENSG00000164116	2534.54056866886	-1.08960327729232	0.189295314889747	-5.75610272196618	8.60780187171327e-09	9.85485092430771e-08	GUCY1A1
1915	ENSG00000164120	281.360036014038	-1.21436132594107	0.256036433473091	-4.74292392480424	2.10655393522787e-06	1.36369224308572e-05	HPGD
1916	ENSG00000164123	8.94722716062493	-0.627024107543595	0.231171505654019	-2.71237627565581	0.00668027143138982	0.0169241803120544	C4orf45
1917	ENSG00000164142	58.7735366556727	0.960138780431439	0.260810640972791	3.6813635243188	0.000231989957928006	0.000883811560379231	FHIP1A
1918	ENSG00000164181	173.024779953697	-0.616126801330529	0.207553866354255	-2.9685151722441	0.00299242328822622	0.00841977626131745	ELOVL7
1919	ENSG00000164185	7.6414701786536	-0.989400601891368	0.250348279366984	-3.95209667265582	7.74694302283119e-05	0.000335109542646561	ZNF474
1920	ENSG00000164241	174.56470694363	-0.71255905577354	0.131830493998631	-5.40511557046082	6.47666189136884e-08	6.01496261532618e-07	C5orf63
1921	ENSG00000164251	280.43397273261	-0.846965412471696	0.243477548939262	-3.47861811555768	0.000504006268288542	0.00176660862731931	F2RL1
1922	ENSG00000164270	2.55240704195885	-0.716459263555728	0.25187700617234	-2.84448062347346	0.00444838913607972	0.0118889292428308	HTR4
1923	ENSG00000164283	28.0226656123645	1.16661831311074	0.341730128458436	3.41385852740998	0.000640498248907985	0.00217713005472035	ESM1
1924	ENSG00000164287	2.41787225699382	0.973479825586399	0.267180164938901	3.64353329076287	0.000268920851587278	0.0010097753355118	CDC20B
1925	ENSG00000164318	2.93518394716215	1.32279631445763	0.37414405648361	3.53552673504939	0.00040696306274996	0.00145988749601031	EGFLAM
1926	ENSG00000164330	270.270465166763	-0.574852666050461	0.236068128480863	-2.43511341302078	0.0148871228047563	0.0337009994446784	EBF1
1927	ENSG00000164342	83.8884248844511	-0.87331322108971	0.179267609784542	-4.87156169560874	1.10719577388971e-06	7.65893079741318e-06	TLR3
1928	ENSG00000164344	7.29231883279117	-0.542631721707719	0.205738488113733	-2.63748279032628	0.00835238635197556	0.0205420116969571	KLKB1
1929	ENSG00000164385	4.53711462868376	-0.64489248916856	0.192891758869817	-3.34328689285164	0.000827922571958693	0.00272905533882876	LINC01600
1930	ENSG00000164400	4.14357831993776	1.1673651196017	0.472247804799982	2.47193339542601	0.0134384550887186	0.0308502452502102	CSF2
1931	ENSG00000164405	1217.02844751399	0.639171613389181	0.0632138189059256	10.1112640313725	4.92447620981329e-24	1.00510257537534e-21	UQCRQ
1932	ENSG00000164406	23.662319874852	-0.700449933981015	0.113706334843986	-6.16016631740073	7.26685830605887e-10	1.07751646784807e-08	LEAP2
1933	ENSG00000164418	9.53687106304121	-1.1976485567034	0.312291673943815	-3.83503198013171	0.000125547957901089	0.000512731161096971	GRIK2
1934	ENSG00000164430	928.515156028565	0.564460180433897	0.0843310563165835	6.69338444326941	2.18067245418638e-11	4.51307701270251e-10	CGAS
1935	ENSG00000164442	6105.23806445183	0.644862504545813	0.116125810215952	5.55313675182634	2.80588391946791e-08	2.81651106602553e-07	CITED2
1936	ENSG00000164485	8.19735566706778	1.44638867154738	0.354141515471742	4.08421099576728	4.42268315353342e-05	0.000204089357477372	IL22RA2
1937	ENSG00000164509	148.305352441352	2.19087573121221	0.32644919563806	6.71123029398201	1.92990239767291e-11	4.03642837166994e-10	IL31RA
1938	ENSG00000164530	7.94172160030809	-0.67623424411858	0.222437704601433	-3.04010619661026	0.00236494743508517	0.00685734350176477	PI16
1939	ENSG00000164532	1.73348997271136	1.16876350939397	0.464147163314608	2.51808823099874	0.0117993759383939	0.0275674664706189	TBX20
1940	ENSG00000164591	105.370113567851	-0.994110350016027	0.176008331808946	-5.64808688201827	1.62243182500459e-08	1.730301616613e-07	MYOZ3
1941	ENSG00000164611	1019.74807754124	0.965001960538863	0.100138399920017	9.63668244459305	5.59675432062492e-22	8.49415098045613e-20	PTTG1
1942	ENSG00000164619	21.0127412580462	1.12338721612904	0.251975617625401	4.45831714479263	8.26056214829904e-06	4.62575850102006e-05	BMPER
1943	ENSG00000164659	303.693918132928	-0.986958869687956	0.2658318108224	-3.71271920630799	0.00020504433495927	0.000790356088883792	ELAPOR2
1944	ENSG00000164683	19.8603725425917	1.93749037319794	0.300480894674663	6.44796527012374	1.13361732398985e-10	2.03535316704628e-09	HEY1
1945	ENSG00000164684	649.891044349626	-0.80230725136894	0.235743303299999	-3.40330876906374	0.000665749984205631	0.00225004234288911	ZNF704
1946	ENSG00000164687	400.037613525994	0.64665650450154	0.114338837080023	5.65561554600174	1.55288717470314e-08	1.66614003390958e-07	FABP5
1947	ENSG00000164692	90.1721466180431	1.19279519238517	0.318625121514216	3.74356920357251	0.000181424604067824	0.000708657433883053	COL1A2
1948	ENSG00000164694	4.47329508095158	0.981697807067303	0.327256776800172	2.99977839012557	0.00270176099908564	0.00770066935164746	FNDC1
1949	ENSG00000164695	15.2957717777319	-0.84929216044521	0.297661005633539	-2.85321941527941	0.00432787280215464	0.0115999113629916	CHMP4C
1950	ENSG00000164707	10.3797041032343	-0.505083054058357	0.194489874082795	-2.59696324263823	0.00940519882022244	0.022725284453761	SLC13A4
1951	ENSG00000164736	2.64356891778194	3.33648039730645	0.469809695554644	7.10176999086299	1.23169101593231e-12	3.30379718578702e-11	SOX17
1952	ENSG00000164756	3.41249437149536	-1.30477946941043	0.387764186096761	-3.3648787489746	0.000765773029981138	0.00254355250530772	SLC30A8
1953	ENSG00000164816	0.575137356883696	1.24044907280904	0.463577073858203	2.6758205760375	0.00745465419786477	0.0186439851537302	DEFA5
1954	ENSG00000164821	3726.497381924	1.48798597211652	0.27127512938199	5.4851544094971	4.13108418132552e-08	3.99540641654669e-07	DEFA4
1955	ENSG00000164825	238.94969426886	2.57886970876667	0.449372153309491	5.7388284738475	9.53337132422556e-09	1.07824251340301e-07	DEFB1
1956	ENSG00000164850	29.6594579525133	0.968724263960284	0.334282051295884	2.89792485179778	0.00375640584199399	0.0102367247600195	GPER1
1957	ENSG00000164879	92.8644305906137	0.530547883899388	0.202475942212062	2.62030085205738	0.00878522250748524	0.021440241350387	CA3
1958	ENSG00000164919	2538.46779718192	0.585091272059323	0.0569123261579196	10.2805720932197	8.62143179446605e-25	1.98819174512122e-22	COX6C
1959	ENSG00000164920	17.9473965912679	1.721772866239	0.282841822419336	6.08740550287621	1.14755064850392e-09	1.6007114584041e-08	OSR2
1960	ENSG00000164929	1675.72630044249	-0.724685006887819	0.276260924283675	-2.62319040872999	0.00871105738558881	0.0212855712117656	BAALC
1961	ENSG00000164930	350.421015536588	-0.683079420356919	0.225203747948487	-3.03316186599686	0.00242005753014124	0.00699657466016249	FZD6
1962	ENSG00000164949	100.880395193383	2.31239145939183	0.257118140213482	8.99349792072967	2.39484444384792e-19	2.40255665476879e-17	GEM
1963	ENSG00000164989	708.287245957319	-0.576885712317677	0.113734139759247	-5.07222997016405	3.93180828567257e-07	3.00030596169694e-06	CCDC171
1964	ENSG00000165023	1.10174766891813	0.951589037840691	0.416769079591964	2.28325248785812	0.0224154999465971	0.047771487344182	DIRAS2
1965	ENSG00000165028	172.44479902289	-0.624268894213146	0.109055181629486	-5.72433959473923	1.03836861741001e-08	1.16477015409662e-07	NIPSNAP3B
1966	ENSG00000165029	3401.56361279757	0.524996970106139	0.170784763983329	3.07402696740199	0.00211190341344631	0.00621084281427064	ABCA1
1967	ENSG00000165061	3.64031426234488	-1.55874525531523	0.416780672553591	-3.73996530540845	0.000184045656559726	0.000717160132440435	ZMAT4
1968	ENSG00000165072	984.784836170612	-0.828605260430126	0.267208026542237	-3.10097443984959	0.00192884939648015	0.00574192434757721	MAMDC2
1969	ENSG00000165113	296.996299005852	-0.517123453239148	0.0995319148115007	-5.19555415183669	2.0411090849845e-07	1.66715611877046e-06	GKAP1
1970	ENSG00000165124	27.4417878451671	1.3013768107516	0.303409512261136	4.28917604149319	1.79337187874638e-05	9.20639041656533e-05	SVEP1
1971	ENSG00000165140	603.330411910547	0.821450536686106	0.244266103617593	3.36293298382536	0.000771190828238288	0.0025601113361427	FBP1
1972	ENSG00000165164	6.85247307816817	-1.21613843040253	0.293767094245875	-4.13980481212323	3.47601453533222e-05	0.000164640144315536	CFAP47
1973	ENSG00000165175	2562.66755471311	0.730070841636141	0.0901249452951917	8.10065225831645	5.46652994578907e-16	2.90626264213702e-14	MID1IP1
1974	ENSG00000165192	4.07598170989363	-0.537750839745584	0.21978368255116	-2.4467277711593	0.0144159677571195	0.032768092609213	ASB11
1975	ENSG00000165195	1208.89940233239	0.512926535958667	0.10435436194532	4.915238102145	8.86746208779705e-07	6.2707894979296e-06	PIGA
1976	ENSG00000165197	1.32164525600996	-0.954658826521089	0.366999103826795	-2.6012565604837	0.00928829611249508	0.0224887202167405	VEGFD
1977	ENSG00000165244	982.342337921612	0.589999416192831	0.0979840248189281	6.02138376417109	1.72932190324586e-09	2.32809469567374e-08	ZNF367
1978	ENSG00000165264	495.454907294693	0.583682811008254	0.0618002206726807	9.44467195513229	3.56519306622465e-21	4.83260559366039e-19	NDUFB6
1979	ENSG00000165300	166.933840029642	-1.26530873163792	0.363750754393486	-3.47850476282224	0.000504219477436345	0.00176700715627337	SLITRK5
1980	ENSG00000165304	524.091096004743	0.680767938377711	0.10619011546052	6.41084092832359	1.44719136213023e-10	2.50710019681429e-09	MELK
1981	ENSG00000165309	2.6078299103944	-0.95409026248721	0.358876551594015	-2.65854723093344	0.00784783498022356	0.0194764508377121	ARMC3
1982	ENSG00000165312	2042.43243898988	0.879554158026917	0.144389431294123	6.09154112003706	1.11828851927711e-09	1.56234848440626e-08	OTUD1
1983	ENSG00000165355	2069.56230910182	0.564597058024385	0.0955525377489465	5.90876047172918	3.44691463609313e-09	4.33169590892467e-08	FBXO33
1984	ENSG00000165449	245.845926103636	0.562978620713885	0.246953018214335	2.27969929173032	0.0226255293499166	0.0481786214973581	SLC16A9
1985	ENSG00000165457	134.191864648769	0.698140958385676	0.255951934059404	2.72762525101155	0.0063792034315258	0.0162448752808839	FOLR2
1986	ENSG00000165474	16.2997455378822	1.46128370916643	0.350645445638144	4.16741106249655	3.08078650632445e-05	0.000148737156043511	GJB2
1987	ENSG00000165495	6.28770507170618	1.64312173580276	0.401363858449697	4.0938457741299	4.24276579132398e-05	0.000196912682061004	PKNOX2
1988	ENSG00000165511	182.159148267643	-0.842533124153342	0.142793336634032	-5.90036723010882	3.62693384472816e-09	4.52589348424721e-08	ZNF22-AS1
1989	ENSG00000165527	5054.32451661674	0.704611454121197	0.0769110608048259	9.16137999850582	5.12378292348598e-20	5.65111884300252e-18	ARF6
1990	ENSG00000165555	50.4532599175424	-0.55374215040289	0.108346586517357	-5.11084075836742	3.20728245424773e-07	2.49788221667004e-06	NOXRED1
1991	ENSG00000165626	61.6996534479456	-1.1820048417448	0.346334196698929	-3.41290248843757	0.000642749361288513	0.00218352791436773	BEND7
1992	ENSG00000165633	41.4467877605576	0.812577283195572	0.27406509938695	2.96490609352744	0.00302775336757644	0.00850558717735404	VSTM4
1993	ENSG00000165644	99.9283102734131	0.571774065242482	0.106089371761422	5.38955086404235	7.06339869620102e-08	6.51218954560963e-07	COMTD1
1994	ENSG00000165655	389.748208567249	0.768687651087067	0.239148633055305	3.21426738370401	0.0013077782998619	0.00409418534390827	ZNF503
1995	ENSG00000165682	80.9891139134953	-1.24542993420846	0.278823428789924	-4.46673344350418	7.94229880099388e-06	4.46867553261243e-05	CLEC1B
1996	ENSG00000165685	130.141780667673	0.790685352966977	0.196699908447846	4.01975455507965	5.82588041757008e-05	0.000260908344450925	TMEM52B
1997	ENSG00000165698	110.425441509391	-0.516367254135246	0.140542221257866	-3.67410767749158	0.000238682069334824	0.000907165561896075	SPACA9
1998	ENSG00000165716	863.911576053506	-0.847073399098669	0.190658784864706	-4.4428763127792	8.87641979531114e-06	4.9394730901078e-05	DIPK1B
[truncated: 1,461 more rows]

## Sheet: C
GO BP terms of common differentially expressed genes from (B) (generated with ClueGO in Cytoscape)
ID	Term	Ontology Source	Term PValue	Term PValue Corrected with Bonferroni step down	Group PValue	Group PValue Corrected with Bonferroni step down	GOLevels	GOGroups	% Associated Genes	Nr. Genes	Associated Genes Found
GO:0046907	intracellular transport	GO_BiologicalProcess-EBI-UniProt-GOA-ACAP-ARAP_25.05.2022_00h00	3.11042e-09	8.30482e-06	3.11042e-09	9.6423e-08	[3, 4]	Group00	11.8106	197	[ABCA1, ABCA12, ABCA2, ABCB10, ABCD2, ACTN2, AGT, AKAP6, ALPK3, ALS2CL, ALYREF, ANGPT1, ANK1, ANK3, ANKRD50, ANXA2, AP2S1, AP3B2, APLP2, APOD, APOE, ARF6, ARL11, ARL17A, ARL4A, ARL4C, ARL4D, ATP9A, AURKAIP1, BAG3, BBC3, BCL2L11, BCL3, BET1, BRSK2, BTBD8, CABP1, CACNA1A, CAMK1, CD63, CDH1, CDK1, CDKN1A, CES1, CFAP73, CHMP4B, CHMP4C, CILK1, CLTB, COPZ2, CRYAB, CSPG5, DCLK1, DDX39A, DMTN, DST, DYNC1…
GO:0048193	Golgi vesicle transport	GO_BiologicalProcess-EBI-UniProt-GOA-ACAP-ARAP_25.05.2022_00h00	1.20577e-05	0.0305664	1.20577e-05	8.44041e-05	[5]	Group01	8.30769	27	[ANK1, ANK3, ATP9A, BBS1, BET1, BNIP1, CCL13, CFAP73, COPZ2, EHD3, GOLGA8B, GOPC, MACF1, PLPP3, PRKD1, RAB6B, SEC16B, SEC31B, SORCS1, STEAP2, STXBP6, SURF4, TMED6, TRAPPC5, YIF1B, YIPF4, ZNF547]
GO:0048732	gland development	GO_BiologicalProcess-EBI-UniProt-GOA-ACAP-ARAP_25.05.2022_00h00	1.81859e-05	0.0457011	1.81859e-05	5.45576e-05	[4]	Group02	24.2424	120	[ACAT1, ALDH1A2, ALDH1A3, ANXA1, APLN, AR, ARF6, ARG1, ARHGAP5, ASS1, ATP7B, AURKA, BCL2L11, BMP2, BMPR1A, CCNB2, CCND1, CDH1, CDKN2B, CEBPB, CELA1, CITED2, COPS3, CPS1, CRIP1, CSF1, CSMD1, CTC1, CTNNB1, CYP19A1, DNAAF1, E2F8, EDAR, EDN1, EDNRA, EGF, EPHA2, EPHB3, ESR1, EXT1, EZR, FA2H, FGF13, FGF2, FKBP4, FOXA1, FOXE1, FRZB, GATA6, HAMP, HES1, HLX, HNF4A, HOXB9, ID4, IGF2, IGFBP5, IGSF3, IL10, I…
GO:0002181	cytoplasmic translation	GO_BiologicalProcess-EBI-UniProt-GOA-ACAP-ARAP_25.05.2022_00h00	1.55662e-05	0.0392579	1.55662e-05	7.78308e-05	[5, 6, 7, 8]	Group03	5.71429	10	[EIF4H, ETF1, PKM, RBM24, RPL21, RPL41, RPS16, RPS19, RPS21, ZNF385A]
GO:0055123	digestive system development	GO_BiologicalProcess-EBI-UniProt-GOA-ACAP-ARAP_25.05.2022_00h00	1.78788e-05	0.0449652	1.78788e-05	7.15152e-05	[4, 5]	Group04	30.719	47	[AGR2, ALDH1A2, ASS1, BARX1, C1QTNF1, CCDC103, CELA1, CLMP, COL3A1, CPS1, CTNNB1, CXCL8, DNAAF1, EPHB3, EXT1, FGF9, FOXE1, FOXL1, GATA5, GATA6, HES1, HLX, IGF2, KCNQ1, KIT, MIXL1, NKX3-2, NPHP3, PCSK5, PDGFRA, PRDM1, RET, SCT, SFRP1, SFRP2, SFRP5, SHOX2, SIX2, SMOX, SOX17, SOX9, TGFB2, TGFB3, TIGAR, TNF, TYMS, WLS]
GO:0035886	vascular associated smooth muscle cell differentiation	GO_BiologicalProcess-EBI-UniProt-GOA-ACAP-ARAP_25.05.2022_00h00	1.5318e-05	0.0386473	1.5318e-05	9.19079e-05	[5, 6, 7]	Group05	50	16	[ADM, APLNR, CTH, EDNRA, FGF9, GATA6, GPER1, HES1, HEY2, KIT, NFATC2, NFATC4, RAMP2, SOD2, VEGFA, VSIG2]
GO:0003158	endothelium development	GO_BiologicalProcess-EBI-UniProt-GOA-ACAP-ARAP_25.05.2022_00h00	1.92415e-05	0.0482961	1.92415e-05	3.84829e-05	[5]	Group06	31.4286	44	[ACVRL1, ADAMTS12, ATOH8, BARX1, BMP6, BTG1, CD34, CDH5, CLDN5, COL15A1, CTNNB1, CXCL10, CXCR4, DLL4, EDNRA, ETV2, EZR, F2RL1, FCGR1BP, HAPLN2, HEY1, HEY2, ICAM1, ID1, JAG1, KDR, MET, MYADM, PDE2A, PDE4D, PROC, RAP2B, RHOB, ROBO4, S1PR3, SCUBE1, SLC40A1, SOX17, STC1, TJP1, TMEM100, TNF, VEGFA, ZDHHC21]
GO:0007034	vacuolar transport	GO_BiologicalProcess-EBI-UniProt-GOA-ACAP-ARAP_25.05.2022_00h00	5.30439e-06	0.0136217	5.30439e-06	6.36527e-05	[4, 5]	Group07	5.20231	9	[CHMP4B, CHMP4C, EHD3, HSPA1A, PRKN, RHOB, RNF157, TMEM106B, VPS37D]
GO:0009636	response to toxic substance	GO_BiologicalProcess-EBI-UniProt-GOA-ACAP-ARAP_25.05.2022_00h00	9.6155e-06	0.0244811	9.6155e-06	9.6155e-05	[3]	Group08	27.5472	73	[ABCB1, ABCG2, ABTB2, AHR, ALOX5AP, APOE, ARG1, ASS1, ATF4, ATP7B, CDH1, CDK1, CES1, CPS1, DHFR, DHRS2, DUOX1, GABRB1, GATA6, GCH1, GSTM2, GSTO1, GSTP1, HBA1, HBB, HBD, HBG1, HBM, HBQ1, HBZ, INHBB, INMT, MAP1B, MT1A, MT1E, MT1F, MT1G, MT1H, MT1M, MT1X, MT2A, MTARC1, NPPC, NUPR1, NXN, PARK7, PDZK1, PENK, PIM1, PRDX2, PRDX4, PRDX5, PRKN, PTGES, PTGS2, PXDNL, RAD51, S100A9, SELENOS, SESN2, SLC15A2, …
GO:0019233	sensory perception of pain	GO_BiologicalProcess-EBI-UniProt-GOA-ACAP-ARAP_25.05.2022_00h00	9.90829e-06	0.0252166	9.90829e-06	8.91746e-05	[5]	Group09	33.9286	38	[AQP1, ASIC3, C1QTNF1, CCL2, CCN3, CNR1, CNR2, CPAMD8, CXCL12, CXCR4, EDN1, F2R, FABP5, GPR171, GRIN2D, GRM1, IL10, IL12B, IL1A, IL33, KCNA2, MINDY4, MME, MMP24, NLGN2, NTSR1, PENK, PHF24, PROK2, PTAFR, PTGES, PTGS2, RETREG1, SCN11A, TMEM100, TNF, UCHL1, ZFHX2]
GO:0019935	cyclic-nucleotide-mediated signaling	GO_BiologicalProcess-EBI-UniProt-GOA-ACAP-ARAP_25.05.2022_00h00	1.93331e-05	0.0485067	1.93331e-05	1.93331e-05	[5, 6, 7]	Group10	34.3434	34	[ADGRG6, ADM, AHR, AKAP6, APLNR, APOE, AQP1, C1QTNF1, CAP2, CGAS, DEFB1, GAL, GNAI1, GPR3, GUCY1A1, GUCY1A2, GUCY1B1, GUCY2D, GUCY2F, MINDY4, NPPC, NPR1, NPR2, PDE2A, PDE3A, PDE4D, PRKG1, RASD2, RNF157, RUNDC3A, SCT, SOX9, TMPRSS4, UCN]
GO:0044703	multi-organism reproductive process	GO_BiologicalProcess-EBI-UniProt-GOA-ACAP-ARAP_25.05.2022_00h00	5.4877e-07	0.00143339	5.4877e-07	1.20729e-05	[2, 3]	Group11	30.2222	68	[ACOD1, ADM, ADRA2A, AGT, AR, ARG1, AVPR1A, C1QTNF1, CBS, CITED2, CLIC5, CNR1, COL16A1, CRHBP, CSMD1, EDN1, EPOR, ESR1, FBLN1, FKBP4, FOSB, FOSL1, GJB2, H3-3B, HPGD, HSD11B2, IGFBP2, IGFBP5, ITGA3, JUNB, KALRN, KLF1, KLK14, LDOC1, LIF, LNPEP, MAFF, MMP2, MMP9, PAPPA, PCSK5, PGF, PNOC, PPARD, PRDM1, PRLR, PTAFR, PTGFR, PTGS2, RARA, RGS2, RLN1, RLN2, RNASEH2A, SLC2A1, SPP1, STC1, STC2, SYDE1, TAC3,…
GO:0007565	female pregnancy	GO_BiologicalProcess-EBI-UniProt-GOA-ACAP-ARAP_25.05.2022_00h00	2.95284e-06	0.00762422	5.4877e-07	1.20729e-05	[3, 4]	Group11	29.902	61	[ACOD1, ADM, ADRA2A, AGT, AR, ARG1, C1QTNF1, CBS, CITED2, CLIC5, CNR1, COL16A1, CRHBP, CSMD1, EPOR, ESR1, FBLN1, FKBP4, FOSB, FOSL1, GJB2, H3-3B, HPGD, HSD11B2, IGFBP2, IGFBP5, ITGA3, JUNB, KLF1, LDOC1, LIF, LNPEP, MMP2, MMP9, PAPPA, PCSK5, PGF, PNOC, PPARD, PRDM1, PRLR, PTGS2, RARA, RGS2, RLN1, RLN2, RNASEH2A, SLC2A1, SPP1, STC1, STC2, SYDE1, TAC3, TEAD4, TGFB3, THBD, TIMP1, TPPP3, TRO, UCN, VEG…
GO:0001649	osteoblast differentiation	GO_BiologicalProcess-EBI-UniProt-GOA-ACAP-ARAP_25.05.2022_00h00	2.21319e-08	5.88265e-05	2.21319e-08	6.19692e-07	[3, 4]	Group12	31.3008	77	[ACHE, ALPL, ALYREF, ATF4, BAMBI, BGLAP, BMP2, BMP3, BMP6, BMPR1A, BMPR1B, CCN1, CCN4, CCNA2, CDK6, CEBPB, CEBPD, CHRD, COL1A1, COL6A1, CREB3L1, CTNNB1, EPHA2, FAM20C, FBN2, FBXO5, FERMT2, FGF13, FGF2, FGF9, FHL2, H3-3B, HEMGN, HSPE1, IBSP, ID4, IFT80, IGF2, IGFBP3, IGFBP5, IL6, JAG1, JUNB, JUND, LEF1, LRP3, LTF, MEF2C, NOCT, NOG, NPPC, PENK, PPARG, PRKD1, RNASEH2A, RORB, RSPO2, SATB2, SCUBE3, SF…
GO:0045667	regulation of osteoblast differentiation	GO_BiologicalProcess-EBI-UniProt-GOA-ACAP-ARAP_25.05.2022_00h00	4.59229e-07	0.00120134	2.21319e-08	6.19692e-07	[4, 5]	Group12	34.8485	46	[ATF4, BAMBI, BMP2, BMP6, BMPR1A, BMPR1B, CCN1, CCN4, CCNA2, CDK6, CEBPB, CEBPD, CHRD, CTNNB1, FAM20C, FBN2, FBXO5, FERMT2, FGF13, FGF2, HEMGN, IGFBP5, IL6, JAG1, JUND, LRP3, LTF, MEF2C, NOCT, NOG, NPPC, PPARG, PRKD1, RORB, SCUBE3, SFRP1, SFRP2, SMAD1, SMOC1, SNAI2, SOX9, TMEM64, TNF, TNFAIP6, TOB1, TWIST2]
GO:0048018	receptor ligand activity	GO_BiologicalProcess-EBI-UniProt-GOA-ACAP-ARAP_25.05.2022_00h00	3.17691e-10	8.52682e-07	3.17691e-10	1.04838e-08	[3, 4, 5]	Group13	27.5281	147	[ADM, AGT, ALKAL2, APLN, BMP10, BMP2, BMP3, BMP5, BMP6, BMP8A, BMP8B, BTC, C17orf99, C1QTNF1, CALCB, CCL13, CCL19, CCL2, CCL20, CCL26, CCL7, CCL8, CCN3, CD40LG, CD70, CDNF, CLCF1, CLEC11A, CMTM1, CPAMD8, CSF1, CSF2, CSF3, CSPG5, CTSG, CXCL1, CXCL10, CXCL11, CXCL12, CXCL14, CXCL2, CXCL3, CXCL5, CXCL6, CXCL8, CXCL9, EDN1, EFEMP1, EGF, ENC1, ENHO, EPGN, EREG, ERFE, FAM3B, FGF13, FGF17, FGF2, FGF20, …
GO:0005125	cytokine activity	GO_BiologicalProcess-EBI-UniProt-GOA-ACAP-ARAP_25.05.2022_00h00	1.13683e-09	3.04556e-06	3.17691e-10	1.04838e-08	[4, 5, 6]	Group13	32.2957	83	[ALKAL2, BMP10, BMP2, BMP3, BMP5, BMP6, BMP8A, BMP8B, C17orf99, CCL13, CCL19, CCL2, CCL20, CCL26, CCL7, CCL8, CD40LG, CD70, CLCF1, CMTM1, CSF1, CSF2, CSF3, CXCL1, CXCL10, CXCL11, CXCL12, CXCL14, CXCL2, CXCL3, CXCL5, CXCL6, CXCL8, CXCL9, EDN1, ENC1, FAM3B, FGF13, FGF2, GDF15, IFNB1, IFNG, IL10, IL11, IL12B, IL18, IL19, IL1A, IL1RN, IL20, IL23A, IL24, IL27, IL33, IL6, INHA, INHBB, INHBC, LIF, MYDGF…
GO:0048144	fibroblast proliferation	GO_BiologicalProcess-EBI-UniProt-GOA-ACAP-ARAP_25.05.2022_00h00	1.90916e-06	0.00494855	1.90916e-06	2.67283e-05	[3]	Group14	35.0877	40	[AGT, AQP1, CCNA2, CCNB1, CDC6, CDK1, CDK6, CDKN1A, CKS1B, CKS2, COL3A1, CTC1, CTNNB1, E2F1, E2F8, EREG, ESR1, FN1, FOSL2, GSTP1, IFI30, JUN, KAT2A, LIF, LIG4, MINDY4, NUPR1, PAWR, PDGFA, PDGFRA, PLA2G1B, PPARG, S100A6, S100A8, S100A9, SFRP1, SOD2, SPHK1, TRIM32, VEGFD]
GO:0048146	positive regulation of fibroblast proliferation	GO_BiologicalProcess-EBI-UniProt-GOA-ACAP-ARAP_25.05.2022_00h00	1.17445e-05	0.0298075	1.90916e-06	2.67283e-05	[4, 5, 6]	Group14	40.678	24	[AGT, AQP1, CCNA2, CCNB1, CDC6, CDK6, CDKN1A, CTC1, E2F1, EREG, ESR1, FN1, FOSL2, JUN, LIF, LIG4, MINDY4, PDGFA, PDGFRA, PLA2G1B, S100A6, S100A8, S100A9, SPHK1]
GO:0033002	muscle cell proliferation	GO_BiologicalProcess-EBI-UniProt-GOA-ACAP-ARAP_25.05.2022_00h00	1.01789e-06	0.00265058	1.01789e-06	1.93398e-05	[3]	Group15	30.3318	64	[ADAMTS1, AGT, ANGPT1, APLN, APOD, APOE, BMP10, BMP2, BMPR1A, CCN3, CCN4, CDK1, CDKN1A, CITED2, CPAMD8, CTNNB1, CXADR, EDN1, ELANE, EREG, FGF13, FGF2, FGF20, FGF9, GATA6, GPER1, HBEGF, HEY2, HPGD, IFNG, IGFBP3, IGFBP5, IL10, IL12B, IL18, IL6, JUN, MEF2C, MMP2, MMP9, NOG, NOTCH3, NPPC, NPR1, NR4A3, PIM1, PPARD, PPARG, PRKG1, PTAFR, PTGS2, RBP4, SIX5, SMAD1, SOD2, TAFA5, TBX20, TENM4, TGFB2, TGFB3,…
GO:0048659	smooth muscle cell proliferation	GO_BiologicalProcess-EBI-UniProt-GOA-ACAP-ARAP_25.05.2022_00h00	1.78788e-05	0.0449652	1.01789e-06	1.93398e-05	[4]	Group15	30.719	47	[ADAMTS1, AGT, APLN, APOD, APOE, BMP2, BMPR1A, CCN3, CCN4, CDKN1A, CPAMD8, CTNNB1, EDN1, ELANE, EREG, FGF13, FGF2, FGF9, GPER1, HBEGF, HPGD, IFNG, IGFBP3, IGFBP5, IL10, IL12B, IL18, IL6, JUN, MEF2C, MMP2, MMP9, NOTCH3, NPPC, NPR1, NR4A3, PPARD, PPARG, PRKG1, PTAFR, PTGS2, SOD2, TAFA5, TGFB3, TNF, TNFAIP3, TRIB1]
GO:0007088	regulation of mitotic nuclear division	GO_BiologicalProcess-EBI-UniProt-GOA-ACAP-ARAP_25.05.2022_00h00	3.2818e-07	0.000860488	9.82057e-08	2.55335e-06	[4, 5, 6, 7, 8]	Group16	35.7724	44	[ANAPC11, ANAPC15, AURKA, AURKAIP1, AURKB, BIRC5, BTC, CCNB1, CDC20, CDC25C, CDCA2, CDCA8, CENPF, DLGAP5, DMRT1, DUSP1, EDN1, EGF, EPGN, EREG, ESPL1, FBXO5, HASPIN, IGF2, IL1A, L3MBTL1, MAD2L1BP, MAD2L2, NDC80, NEK2, NUSAP1, OBSL1, PDZD2, PKMYT1, PLK1, PROC, RGCC, SPC24, SPHK1, TEX14, TNF, TRIP13, TTK, ZWINT]
GO:0051783	regulation of nuclear division	GO_BiologicalProcess-EBI-UniProt-GOA-ACAP-ARAP_25.05.2022_00h00	9.82057e-08	0.000258674	9.82057e-08	2.55335e-06	[5, 6, 7]	Group16	34.4156	53	[ANAPC11, ANAPC15, AURKA, AURKAIP1, AURKB, BIRC5, BTC, CCNB1, CDC20, CDC25C, CDCA2, CDCA8, CENPF, DLGAP5, DMRT1, DUSP1, EDN1, EGF, EPGN, EREG, ESPL1, FBXO5, GPR3, HASPIN, IGF2, IL1A, L3MBTL1, LIF, MAD2L1BP, MAD2L2, MOCOS, NDC80, NEK2, NPM2, NUSAP1, OBSL1, OOEP, PDE3A, PDZD2, PKMYT1, PLK1, PROC, RAD51AP1, RGCC, RNASE6, RRAD, SPC24, SPHK1, TEX14, TNF, TRIP13, TTK, ZWINT]
GO:0050886	endocrine process	GO_BiologicalProcess-EBI-UniProt-GOA-ACAP-ARAP_25.05.2022_00h00	1.42646e-06	0.00370737	1.42646e-06	2.28234e-05	[3]	Group17	36.6337	37	[AGT, AGTR1, AQP1, AVPR1A, AVPR1B, BMP6, C1QTNF1, C1QTNF3, CMA1, CRHBP, CTSG, CTSZ, CYP19A1, EDN1, ENPEP, F2R, F2RL1, GAL, HCAR2, HSD11B2, INHA, INHBB, KCNQ1, MINDY4, NIBAN2, NKX3-1, PCSK5, PPARG, RAB11FIP1, RAB11FIP5, REN, RETN, SPP1, SUCNR1, TBX3, TSPO, UCN]
GO:0060986	endocrine hormone secretion	GO_BiologicalProcess-EBI-UniProt-GOA-ACAP-ARAP_25.05.2022_00h00	6.62532e-06	0.0169674	1.42646e-06	2.28234e-05	[4, 5, 6, 8]	Group17	40.9836	25	[AGT, AGTR1, AQP1, BMP6, C1QTNF1, C1QTNF3, CRHBP, CYP19A1, GAL, HCAR2, INHA, INHBB, KCNQ1, MINDY4, NIBAN2, NKX3-1, PPARG, RAB11FIP1, RAB11FIP5, REN, RETN, SPP1, TBX3, TSPO, UCN]
GO:0048608	reproductive structure development	GO_BiologicalProcess-EBI-UniProt-GOA-ACAP-ARAP_25.05.2022_00h00	6.28836e-06	0.0161234	6.74965e-06	7.42462e-05	[3, 4, 5, 6]	Group18	24.7423	120	[ACSBG1, ADAM20, ADAM21, ADAMTS1, ADGRG1, ADM, ANXA1, AR, BASP1, BCL2L11, BIK, BMP5, BMP6, BMPR1B, CCN1, CCNA2, CCND1, CCNF, CEBPB, CITED2, CRIP1, CSF2, CSMD1, CTNNB1, CYP19A1, DLX3, DMRT1, DNMT3L, E2F8, EPAS1, EPOR, EREG, ESR1, ETV2, FGF9, FKBP4, FOSL1, FOXA1, FST, GATA1, GATA6, GFRA1, GJB2, GREB1L, H3-3B, HES1, HEY1, HEY2, HMGB2, HSPA5, HTRA1, ID4, IGF2, IL10, IL1A, ING2, INHA, INHBB, JUNB, KDR…
GO:0061458	reproductive system development	GO_BiologicalProcess-EBI-UniProt-GOA-ACAP-ARAP_25.05.2022_00h00	6.74965e-06	0.0172724	6.74965e-06	7.42462e-05	[4, 5]	Group18	24.7444	121	[ACSBG1, ADAM20, ADAM21, ADAMTS1, ADGRG1, ADM, ANXA1, AR, BASP1, BCL2L11, BIK, BMP5, BMP6, BMPR1B, CCN1, CCNA2, CCND1, CCNF, CEBPB, CITED2, CRIP1, CSF2, CSMD1, CTNNB1, CYP19A1, DLX3, DMRT1, DNMT3L, E2F8, EPAS1, EPOR, EREG, ESR1, ETV2, FGF9, FKBP4, FOSL1, FOXA1, FST, GATA1, GATA6, GFRA1, GJB2, GREB1L, H3-3B, HES1, HEY1, HEY2, HMGB2, HSPA5, HTRA1, ID4, IGF2, IL10, IL1A, ING2, INHA, INHBB, JUNB, KDR…
GO:0019730	antimicrobial humoral response	GO_BiologicalProcess-EBI-UniProt-GOA-ACAP-ARAP_25.05.2022_00h00	1.79345e-06	0.0046522	1.79345e-06	2.69017e-05	[4, 5, 6]	Group19	33.8346	45	[ACOD1, BCL3, CAMP, CCL13, CTSG, CXCL1, CXCL10, CXCL11, CXCL14, CXCL2, CXCL3, CXCL5, CXCL6, CXCL8, CXCL9, DEFA1, DEFA3, DEFA4, DEFA5, DEFB1, ELANE, FGB, GATA6, H2BC11, H2BC4, JCHAIN, KLKB1, LEAP2, LTF, LYZ, NOD2, PLA2G1B, PRTN3, RNASE2, RNASE3, RNASE6, ROMO1, RPS19, S100A12, S100A9, SLC11A1, SLPI, SPINK5, TF, WFDC2]
GO:0061844	antimicrobial humoral immune response mediated by antimicrobial peptide	GO_BiologicalProcess-EBI-UniProt-GOA-ACAP-ARAP_25.05.2022_00h00	6.76373e-06	0.0173016	1.79345e-06	2.69017e-05	[5, 6, 7]	Group19	37.2093	32	[CAMP, CCL13, CXCL1, CXCL10, CXCL11, CXCL14, CXCL2, CXCL3, CXCL5, CXCL6, CXCL8, CXCL9, DEFA1, DEFA3, DEFA4, DEFA5, DEFB1, ELANE, H2BC11, H2BC4, KLKB1, LEAP2, LTF, NOD2, PLA2G1B, RNASE3, RNASE6, ROMO1, RPS19, S100A12, S100A9, SPINK5]
GO:0000981	DNA-binding transcription factor activity, RNA polymerase II-specific	GO_BiologicalProcess-EBI-UniProt-GOA-ACAP-ARAP_25.05.2022_00h00	1.22431e-06	0.00318443	2.21036e-09	7.07315e-08	[7, 8, 9, 10, 11, 12, 13]	Group20	21.5225	311	[ADRA2A, AEBP1, AHR, AR, ARNT2, ATF3, ATF4, ATF5, ATOH8, BARX1, BATF2, BCL11A, BCL6, BCL6B, BHLHE40, BHLHE41, BUD31, CARF, CEBPB, CEBPD, CEBPE, CREB3L1, CREM, CSRNP1, CUX2, DDN, DLX2, DLX3, DMRT1, E2F1, E2F2, E2F5, E2F8, EBF1, EGR4, ELF5, ELK4, ELOF1, EPAS1, ERG, ESR1, ETF1, ETV2, ETV4, FOSB, FOSL1, FOSL2, FOXA1, FOXE1, FOXI1, FOXL1, FOXM1, GATA1, GATA5, GATA6, GLIS2, GRHL1, GTF2IRD2, GTF2IRD2B, …
GO:0003700	DNA-binding transcription factor activity	GO_BiologicalProcess-EBI-UniProt-GOA-ACAP-ARAP_25.05.2022_00h00	2.21036e-09	5.90829e-06	2.21036e-09	7.07315e-08	[7, 8, 9, 10, 11, 12]	Group20	21.8434	410	[ACOD1, ADGRF1, ADGRG3, ADRA2A, AEBP1, AGT, AHR, ALK, ANXA3, AR, ARHGEF5, ARNT2, ATF3, ATF4, ATF5, ATOH8, BARX1, BATF2, BCL11A, BCL3, BCL6, BCL6B, BEX1, BEX2, BHLHE40, BHLHE41, BMP2, BUD31, C14orf39, CARD14, CARF, CD200, CD40LG, CDKN2A, CEBPB, CEBPD, CEBPE, CLEC7A, CREB3L1, CREM, CSF3, CSRNP1, CTH, CTNNB1, CUX2, CX3CR1, DDN, DDX58, DLX2, DLX3, DMRT1, E2F1, E2F2, E2F5, E2F8, EBF1, EDA2R, EDN1, EGR…
GO:0001704	formation of primary germ layer	GO_BiologicalProcess-EBI-UniProt-GOA-ACAP-ARAP_25.05.2022_00h00	1.10204e-05	0.0280028	1.10204e-05	8.81632e-05	[3, 4, 5, 6, 7]	Group21	32.3308	43	[ATOH8, BMPR1A, COL11A1, COL4A2, COL6A1, COL8A1, CTNNB1, DUSP1, DUSP2, DUSP4, DUSP5, EPHA2, ETV2, EYA2, FN1, GATA6, HSBP1, ITGA3, ITGB2, KLF4, LAMA3, LAMA4, LAMB1, LAMB3, LEF1, MESP2, MIXL1, MMP15, MMP2, MMP8, MMP9, NOG, SFRP2, SIX2, SMAD1, SNAI1, SOX17, SOX7, TBX19, TBX20, TLX2, TRIM15, WLS]
GO:0001706	endoderm formation	GO_BiologicalProcess-EBI-UniProt-GOA-ACAP-ARAP_25.05.2022_00h00	3.73203e-06	0.00960624	1.10204e-05	8.81632e-05	[4, 5, 6, 7, 8]	Group21	41.2698	26	[COL11A1, COL4A2, COL6A1, COL8A1, CTNNB1, DUSP1, DUSP2, DUSP4, DUSP5, FN1, GATA6, HSBP1, ITGB2, LAMA3, LAMA4, LAMB1, LAMB3, MIXL1, MMP15, MMP2, MMP8, MMP9, NOG, SOX17, SOX7, TBX20]
GO:0043062	extracellular structure organization	GO_BiologicalProcess-EBI-UniProt-GOA-ACAP-ARAP_25.05.2022_00h00	6.30978e-13	1.70806e-09	1.34048e-12	5.49597e-11	[4]	Group22	32.4638	112	[ADAMTS1, ADAMTS12, ADAMTS17, ADAMTS18, ADAMTS2, ADAMTS4, ADAMTS6, ADAMTS9, ADAMTSL3, AEBP1, AGT, ANTXR1, ANXA2, APLP1, BCL3, BMP2, CARMIL2, CCDC80, CCN1, CCNA2, CEL, CMA1, COL11A1, COL13A1, COL15A1, COL16A1, COL19A1, COL1A1, COL1A2, COL24A1, COL2A1, COL3A1, COL4A1, COL4A2, COL4A3, COL4A4, COL5A3, COL6A5, COL8A1, COL8A2, CREB3L1, CTSG, CTSV, ECM2, EGFLAM, ELANE, EXT1, FBLN1, FBLN2, FLRT2, HAPLN2,…
GO:0045229	external encapsulating structure organization	GO_BiologicalProcess-EBI-UniProt-GOA-ACAP-ARAP_25.05.2022_00h00	2.31006e-12	6.23947e-09	1.34048e-12	5.49597e-11	[4]	Group22	31.9885	111	[ADAMTS1, ADAMTS12, ADAMTS17, ADAMTS18, ADAMTS2, ADAMTS4, ADAMTS6, ADAMTS9, ADAMTSL3, AEBP1, AGT, ANTXR1, ANXA2, APLP1, BCL3, BMP2, CARMIL2, CCDC80, CCN1, CCNA2, CEL, CMA1, COL11A1, COL13A1, COL15A1, COL16A1, COL19A1, COL1A1, COL1A2, COL24A1, COL2A1, COL3A1, COL4A1, COL4A2, COL4A3, COL4A4, COL5A3, COL6A5, COL8A1, COL8A2, CREB3L1, CTSG, CTSV, ECM2, EGFLAM, ELANE, EXT1, FBLN1, FBLN2, FLRT2, HAPLN2,…
GO:0030198	extracellular matrix organization	GO_BiologicalProcess-EBI-UniProt-GOA-ACAP-ARAP_25.05.2022_00h00	1.69225e-12	4.57414e-09	1.34048e-12	5.49597e-11	[5]	Group22	32.2674	111	[ADAMTS1, ADAMTS12, ADAMTS17, ADAMTS18, ADAMTS2, ADAMTS4, ADAMTS6, ADAMTS9, ADAMTSL3, AEBP1, AGT, ANTXR1, ANXA2, APLP1, BCL3, BMP2, CARMIL2, CCDC80, CCN1, CCNA2, CEL, CMA1, COL11A1, COL13A1, COL15A1, COL16A1, COL19A1, COL1A1, COL1A2, COL24A1, COL2A1, COL3A1, COL4A1, COL4A2, COL4A3, COL4A4, COL5A3, COL6A5, COL8A1, COL8A2, CREB3L1, CTSG, CTSV, ECM2, EGFLAM, ELANE, EXT1, FBLN1, FBLN2, FLRT2, HAPLN2,…
GO:0048519	negative regulation of biological process	GO_BiologicalProcess-EBI-UniProt-GOA-ACAP-ARAP_25.05.2022_00h00	3.40417e-06	0.00877254	3.40417e-06	4.42542e-05	[1, 2, 3]	Group23	18.7389	1052	[AASS, ABCA1, ABCA12, ABCA2, ABCD2, ABHD5, ABI3, ACHE, ACOD1, ACTN2, ACVRL1, ADAM22, ADAMTS1, ADAMTS12, ADAMTS18, ADAMTS9, ADCY6, ADD2, ADGRA2, ADGRF5, ADGRG1, ADGRG3, ADM, ADORA2A, ADRA2A, AEBP1, AGR2, AGT, AHR, AKAP6, AKT3, ALDH1A2, ALK, ALPK3, AMOT, ANAPC15, ANGPT1, ANGPT4, ANGPTL4, ANK3, ANKRD2, ANO9, ANOS1, ANTXR1, ANXA1, ANXA2, ANXA5, APBB2, APLN, APLNR, APLP1, APLP2, APOBEC3A, APOBEC3B, AP…
GO:0048523	negative regulation of cellular process	GO_BiologicalProcess-EBI-UniProt-GOA-ACAP-ARAP_25.05.2022_00h00	1.3092e-05	0.0331097	3.40417e-06	4.42542e-05	[2, 3, 4]	Group23	18.7775	940	[AASS, ABCA1, ABCA12, ABCA2, ABCD2, ABI3, ACHE, ACOD1, ACTN2, ACVRL1, ADAM22, ADAMTS1, ADAMTS12, ADAMTS18, ADAMTS9, ADCY6, ADD2, ADGRA2, ADGRF5, ADGRG1, ADGRG3, ADM, ADORA2A, ADRA2A, AEBP1, AGR2, AGT, AHR, AKAP6, AKT3, ALDH1A2, ALPK3, ANAPC15, ANGPT1, ANGPT4, ANGPTL4, ANK3, ANKRD2, ANO9, ANTXR1, ANXA1, ANXA2, ANXA5, APBB2, APLN, APLNR, APLP1, APLP2, APOBEC3A, APOBEC3B, APOBEC3D, APOBEC3F, APOC1, …
GO:0048585	negative regulation of response to stimulus	GO_BiologicalProcess-EBI-UniProt-GOA-ACAP-ARAP_25.05.2022_00h00	6.33769e-07	0.0016535	3.40417e-06	4.42542e-05	[2, 3, 4]	Group23	21.2103	361	[ACOD1, ADAMTS12, ADAMTS18, ADGRA2, ADGRG3, ADM, ADORA2A, ADRA2A, AGT, AHR, ANXA1, ANXA2, APLN, APLNR, APLP1, APLP2, APOD, APOE, AR, ARG1, ARR3, ATF3, AUNIP, BAMBI, BANK1, BARX1, BCL3, BCL6, BMP2, BMP5, BMPER, BPIFB1, C1QTNF1, C1QTNF3, C4BPA, C5AR2, CADM4, CAVIN3, CCL2, CCN3, CD200, CD22, CD34, CD96, CDH5, CDKN2D, CEL, CGAS, CGNL1, CHAC1, CHRD, CLEC4G, CNR2, COL2A1, COL3A1, CR1L, CR2, CREB3L1, CR…
GO:0007267	cell-cell signaling	GO_BiologicalProcess-EBI-UniProt-GOA-ACAP-ARAP_25.05.2022_00h00	1.95552e-10	5.25252e-07	2.41892e-11	8.95e-10	[2, 3]	Group24	22.341	397	[ABCA1, ABCA12, ACHE, ADGRA2, ADGRG1, ADM, ADORA2A, ADRA2A, AGT, AGTR1, AMOTL2, ANGPTL2, ANXA1, APOE, AQP1, AR, ARC, ARL4D, ATF4, ATP6V0C, ATP6V1C2, BAMBI, BARX1, BIRC5, BLK, BMP2, BMP3, BMP6, BMP8A, BRSK2, C1QTNF1, C1QTNF3, CA2, CACNA1A, CACNA1E, CACNA1G, CACNB2, CBLN2, CCL13, CCL2, CCL20, CCL26, CCL7, CCL8, CCN3, CCN4, CCN5, CCND1, CCNE1, CCR1, CD34, CD70, CDC20, CDH1, CDH11, CDH15, CDH3, CELA1…
GO:0010817	regulation of hormone levels	GO_BiologicalProcess-EBI-UniProt-GOA-ACAP-ARAP_25.05.2022_00h00	1.4468e-05	0.0365461	2.41892e-11	8.95e-10	[3]	Group24	23.7762	136	[ABCA12, ADH1B, ADM, ADRA2A, AGT, AGTR1, AKR1C2, AKR1D1, ALDH1A2, ALDH1A3, ANXA1, AQP1, BBS1, BCO2, BIRC5, BLK, BMP2, BMP5, BMP6, BMP8A, BRSK2, C1QTNF1, C1QTNF3, CCN3, CEL, CELA2A, CMA1, CNR1, CPAMD8, CPE, CPLX1, CRHBP, CRYM, CTSG, CTSL, CTSZ, CYP19A1, CYP26B1, CYP27C1, CYP2C8, DGAT2, DHRS13, DHRS2, DHRS3, DHRS9, DIO2, DUOX1, ECE2, EDN1, ENPEP, ESR1, EXOC3L1, FAM3B, FFAR2, FFAR3, FGB, FOXA1, FOXE…
GO:0023061	signal release	GO_BiologicalProcess-EBI-UniProt-GOA-ACAP-ARAP_25.05.2022_00h00	7.84388e-06	0.0200254	2.41892e-11	8.95e-10	[3, 4, 6]	Group24	24.5098	125	[ABCA1, ABCA12, ADM, ADORA2A, ADRA2A, AGT, AGTR1, ANXA1, AQP1, BIRC5, BLK, BMP6, BMP8A, BRSK2, C1QTNF1, C1QTNF3, CACNB2, CCN3, CELA2A, CHRNA3, CHRNA6, CNR1, CPAMD8, CPE, CPLX1, CRHBP, CSPG5, CXCL12, CYP19A1, DOC2A, EDN1, ERC2, EXOC3L1, F2R, F2RL1, FAM3B, FFAR2, FFAR3, FGB, FGF20, GAL, GPER1, GRIK5, HCAR2, HLA-DRB1, HNF4A, IFNG, IL11, IL1A, IL1RN, IL6, INHA, INHBB, IRS2, KALRN, KCNA2, KCNMB4, KCNQ…
GO:0001935	endothelial cell proliferation	GO_BiologicalProcess-EBI-UniProt-GOA-ACAP-ARAP_25.05.2022_00h00	1.7895e-06	0.00464376	1.66601e-18	8.49664e-17	[4]	Group25	31.6092	55	[ACVRL1, AGTR1, AKT3, ALDH1A2, ANGPT1, ANGPT4, APLN, APLNR, APOE, ARG1, ATOH8, BMP2, BMP6, BMPER, CCL2, CCL26, CCR3, CD34, CNMD, COL4A3, CPAMD8, CXCL12, DLL4, EGF, EPHA2, FCGR1BP, FGF13, FGF2, FLT1, FUT1, FUT2, HMGB2, IGF2, IL10, IL12B, JUN, KDR, LRG1, MEF2C, MMRN2, MYDGF, NR4A1, NRARP, PGF, PPARG, PRKD1, PROK2, RGCC, SCG2, SULF1, SYNJ2BP, TNF, VEGFA, VEGFD, VSTM4]
GO:0001525	angiogenesis	GO_BiologicalProcess-EBI-UniProt-GOA-ACAP-ARAP_25.05.2022_00h00	1.14791e-17	3.12576e-14	1.66601e-18	8.49664e-17	[3, 4, 5, 6, 7, 8, 9]	Group25	31.2057	176	[ACVRL1, ADAMTS1, ADAMTS9, ADGRA2, ADGRG1, ADM, AGT, AGTR1, AKT3, AMOT, AMOTL2, ANGPT1, ANGPT4, ANGPTL4, ANXA1, ANXA2, ANXA3, APLN, APLNR, APOD, AQP1, BMPER, BTG1, C5AR1, CAMP, CCBE1, CCL2, CCN1, CCN3, CCNA2, CCR3, CD34, CDH5, CEL, CELA1, CHI3L1, CLDN5, CMA1, CNMD, COL15A1, COL4A1, COL4A2, COL4A3, COL8A1, COL8A2, CREB3L1, CTNNB1, CTSH, CX3CR1, CXCL10, CXCL8, CXCR4, CYSLTR1, DCN, DLL4, E2F2, E2F8,…
GO:0002040	sprouting angiogenesis	GO_BiologicalProcess-EBI-UniProt-GOA-ACAP-ARAP_25.05.2022_00h00	9.15961e-08	0.000241447	1.66601e-18	8.49664e-17	[4, 5, 6, 7, 8, 9, 10]	Group25	36.1538	47	[ACVRL1, ADAMTS9, ADGRA2, AGTR1, AKT3, ANGPT1, ANXA1, APLNR, BMPER, CCBE1, CREB3L1, DLL4, E2F2, E2F8, EPHA2, EPN2, ESM1, FGF13, FGF2, FUT1, IL10, IL12B, JMJD6, KDR, KLF4, LEF1, MMRN2, NR4A1, NRARP, PARVA, PGF, PIK3R3, PKM, PLK2, PTGS2, RAMP2, RHOJ, RSPO3, SEMA6A, SMAD1, SYNJ2BP, TBXA2R, TJP1, VEGFA, VEGFD, VSTM4, YJEFN3]
GO:0009611	response to wounding	GO_BiologicalProcess-EBI-UniProt-GOA-ACAP-ARAP_25.05.2022_00h00	1.27117e-07	0.000334444	1.27117e-07	3.17791e-06	[3]	Group26	25.0404	155	[ACVRL1, ADAMTS18, ADM, ADORA2A, ADRA2A, ANXA1, ANXA2, ANXA5, APOD, APOE, AQP1, ARG1, AURKA, BLK, C1QTNF1, CADM4, CARMIL2, CCN1, CCN4, CCNA2, CCR1, CD34, CD40LG, CDH15, CDH3, CDK1, CDKN1A, CEL, CELA2A, CHMP4B, CHMP4C, CLEC7A, COL1A1, COL3A1, CSPG5, CTSG, CX3CR1, CXCR4, DGKB, DHFR, DMTN, DST, DUOX1, EDN1, EDNRA, ENTPD1, EPHB2, ERBB2, EREG, EXT1, F2R, F2RL1, F7, FBLN1, FCGR1BP, FERMT2, FGB, FGF13, …
GO:0042060	wound healing	GO_BiologicalProcess-EBI-UniProt-GOA-ACAP-ARAP_25.05.2022_00h00	4.84816e-07	0.00126731	1.27117e-07	3.17791e-06	[4]	Group26	25.9023	122	[ACVRL1, ADAMTS18, ADORA2A, ADRA2A, ANXA1, ANXA2, ANXA5, APOE, AQP1, BLK, C1QTNF1, CADM4, CARMIL2, CCN1, CCN4, CCNA2, CD34, CD40LG, CDH15, CDH3, CDKN1A, CEL, CELA2A, CHMP4B, CHMP4C, CLEC7A, COL1A1, COL3A1, CTSG, CXCR4, DGKB, DMTN, DST, DUOX1, EDN1, ENTPD1, EPHB2, ERBB2, EREG, EXT1, F2R, F2RL1, F7, FBLN1, FCGR1BP, FERMT2, FGB, FGF13, FGF2, FN1, FZD6, GATA1, GP5, GPR4, HBB, HBEGF, HNF4A, HSPB1, IL1…
GO:0061041	regulation of wound healing	GO_BiologicalProcess-EBI-UniProt-GOA-ACAP-ARAP_25.05.2022_00h00	1.12713e-06	0.0029328	1.27117e-07	3.17791e-06	[5, 6]	Group26	33.5714	47	[ADAMTS18, ADRA2A, ANXA1, ANXA2, APOE, C1QTNF1, CADM4, CCN4, CD34, CEL, CLEC7A, CXCR4, DMTN, DUOX1, EDN1, EPHB2, F2R, F2RL1, F7, FCGR1BP, FERMT2, FGB, FGF13, FGF2, HBEGF, KANK1, KLKB1, KRT1, MMRN1, PDGFA, PDGFRA, PLAT, PLAUR, PRDX2, PRKG1, PROC, SERPINB2, SERPING1, SH2B3, SMOC2, TAFA5, TBXA2R, TFPI, THBD, TNF, TNFAIP3, TNFRSF12A]
GO:0042127	regulation of cell population proliferation	GO_BiologicalProcess-EBI-UniProt-GOA-ACAP-ARAP_25.05.2022_00h00	2.16741e-12	5.85635e-09	2.16741e-12	8.66966e-11	[3, 4]	Group27	22.9132	409	[ACVRL1, ADAMTS1, ADGRG1, ADM, ADORA2A, ADRA2A, AGT, AGTR1, AHR, AKR1C2, AKT3, ALDH1A2, ALK, ANGPT1, ANXA1, APLN, APLNR, APLP2, APOD, APOE, AQP1, AR, ARG1, ATF3, ATF5, ATG101, ATOH8, AVPR1A, AVPR1B, BAMBI, BCL6, BCL6B, BIRC5, BLK, BMP10, BMP2, BMP5, BMP6, BMPR1A, BMPR1B, BST1, BTC, BTG1, BTG2, C18orf54, C5AR1, C5AR2, CADM4, CAMP, CBFA2T3, CCL19, CCL2, CCL26, CCL8, CCN1, CCN3, CCN4, CCNA2, CCNB1, …
GO:0008284	positive regulation of cell population proliferation	GO_BiologicalProcess-EBI-UniProt-GOA-ACAP-ARAP_25.05.2022_00h00	1.05142e-09	2.81781e-06	2.16741e-12	8.66966e-11	[3, 4, 5]	Group27	24.1311	243	[ACVRL1, ADAMTS1, ADGRG1, ADM, ADRA2A, AGT, AGTR1, AKR1C2, AKT3, ALDH1A2, ANXA1, APLN, APLNR, AQP1, AR, ARG1, ATF3, AVPR1A, BAMBI, BCL6, BIRC5, BMP10, BMP2, BMP5, BMP6, BMPR1A, BST1, BTC, C5AR1, C5AR2, CAMP, CCL19, CCL26, CCN1, CCN4, CCNA2, CCNB1, CCND1, CCNE1, CCR3, CD1D, CD209, CD276, CD40LG, CD70, CD80, CDC20, CDC6, CDH15, CDH3, CDK1, CDK6, CDKN1A, CEACAM6, CHRD, CLCF1, CLDN5, CLEC11A, CLEC7A,…
GO:0008285	negative regulation of cell population proliferation	GO_BiologicalProcess-EBI-UniProt-GOA-ACAP-ARAP_25.05.2022_00h00	1.94948e-06	0.00504916	2.16741e-12	8.66966e-11	[3, 4, 5]	Group27	23.3681	179	[ACVRL1, ADAMTS1, ADGRG1, ADM, ADORA2A, ALDH1A2, APLN, APLP2, APOD, APOE, AR, ARG1, ATF5, ATG101, ATOH8, BCL6, BLK, BMP2, BMP5, BMPR1B, BTG1, BTG2, C18orf54, CBFA2T3, CCL2, CCL8, CCN3, CD200, CD80, CDC6, CDH5, CDK6, CDKN1A, CDKN2A, CDKN2B, CDKN2C, CDKN2D, CDKN3, CEBPB, CEL, CGREF1, CITED2, CLEC4G, CNMD, COL4A3, CPAMD8, CTNNB1, CXADR, CXCL1, CXCL8, DHRS2, DICER1, DLG3, DLL4, DUSP1, E2F1, ERBB2, ER…
GO:0009887	animal organ morphogenesis	GO_BiologicalProcess-EBI-UniProt-GOA-ACAP-ARAP_25.05.2022_00h00	1.34538e-09	3.60023e-06	1.88201e-10	6.58703e-09	[3, 4]	Group28	23.6074	267	[ABCA12, ABLIM1, ACVRL1, ADAMTS1, ADGRG6, ADM, AGT, AKT3, ALDH1A2, ALDH1A3, ALPL, APLNR, APLP1, AQP1, AQP6, AR, ARG1, ASB2, ASXL3, ATF4, BASP1, BBS1, BCL2L11, BGLAP, BMP10, BMP2, BMP5, BMP6, BMPR1A, BMPR1B, CABP4, CBS, CCDC103, CCDC154, CCL2, CCM2L, CCN1, CCNA2, CD34, CEBPB, CELA1, CFH, CITED2, CLDN5, COL11A1, COL13A1, COL1A1, COL1A2, COL2A1, COL3A1, COL8A1, COL8A2, CPE, CRIP1, CSF1, CSMD1, CSRNP…
GO:0061448	connective tissue development	GO_BiologicalProcess-EBI-UniProt-GOA-ACAP-ARAP_25.05.2022_00h00	9.86488e-09	2.628e-05	1.88201e-10	6.58703e-09	[4]	Group28	30.1695	89	[ACAT1, ACVRL1, ADAMTS12, BBS1, BGN, BMP10, BMP2, BMP3, BMP5, BMP6, BMP8A, BMP8B, BMPR1A, BMPR1B, CBS, CCN1, CCN3, CCN4, CCNA2, CD34, CHI3L1, CNMD, COL11A1, COL1A1, COL2A1, COL3A1, CRIP1, CSF1, CTNNB1, DGAT2, DLX2, EDN1, EFEMP1, EXT1, FCGR1BP, FGF13, FGF2, FGF9, FOXA1, FRZB, GHR, GPR4, ID4, IFT80, KAT2A, LTBP2, LTBP3, MATN3, MBOAT2, MEF2C, MGP, MMP13, NAMPT, NKX3-2, NOG, NPPC, OSR2, PDGFA, PITX1,…
GO:0001501	skeletal system development	GO_BiologicalProcess-EBI-UniProt-GOA-ACAP-ARAP_25.05.2022_00h00	3.16974e-06	0.00817792	1.88201e-10	6.58703e-09	[4, 5]	Group28	24.2634	140	[ACVRL1, ADAMTS12, ADAMTS4, ALPL, ANXA2, BBS1, BGLAP, BGN, BMP10, BMP2, BMP3, BMP5, BMP6, BMP8A, BMP8B, BMPR1A, BMPR1B, BNC2, CBS, CCDC154, CCN1, CCN3, CCN4, CCNA2, CDH11, CHI3L1, CHRD, CITED2, CNMD, COL11A1, COL13A1, COL19A1, COL1A1, COL1A2, COL2A1, COL3A1, CSRNP1, CTC1, CTNNB1, CYP26B1, DHRS3, DLX2, DSCAML1, EBP, EDN1, EDNRA, EFEMP1, EIF4A3, EPHA2, EXT1, FAM20C, FBN2, FGF13, FGF2, FGF9, FMN1, F…
GO:0051216	cartilage development	GO_BiologicalProcess-EBI-UniProt-GOA-ACAP-ARAP_25.05.2022_00h00	1.22348e-09	3.27526e-06	1.88201e-10	6.58703e-09	[4, 5, 6]	Group28	33.6406	73	[ACVRL1, ADAMTS12, BBS1, BGN, BMP10, BMP2, BMP3, BMP5, BMP6, BMP8A, BMP8B, BMPR1A, BMPR1B, CBS, CCN1, CCN3, CCN4, CCNA2, CHI3L1, CNMD, COL11A1, COL1A1, COL2A1, COL3A1, CTNNB1, DLX2, EDN1, EFEMP1, EXT1, FGF13, FGF2, FGF9, FRZB, GHR, IFT80, KAT2A, LTBP2, LTBP3, MATN3, MBOAT2, MEF2C, MGP, MMP13, NKX3-2, NOG, NPPC, OSR2, PITX1, PRKG2, PRRX1, RARA, RFLNA, RSPO2, SATB2, SCIN, SFRP2, SHOX2, SIX2, SMAD1,…
GO:0051241	negative regulation of multicellular organismal process	GO_BiologicalProcess-EBI-UniProt-GOA-ACAP-ARAP_25.05.2022_00h00	1.61489e-13	4.37798e-10	2.7539e-17	1.34941e-15	[2, 3, 4]	Group29	25.3188	278	[ABCD2, ACOD1, ACVRL1, ADAMTS1, ADAMTS12, ADAMTS18, ADAMTS9, ADM, ADRA2A, AGT, AMOT, ANGPT1, ANGPT4, ANXA1, ANXA2, ANXA5, APLP2, APOC1, APOD, APOE, ARG1, ATF4, ATP2B1, AVPR1A, BANK1, BCL11A, BCL3, BCL6, BMP10, BMP2, BMP5, BMPR1A, BPI, C1QTNF1, C1QTNF3, C5AR2, CCN3, CCN4, CCR1, CD200, CD34, CD83, CD96, CDH15, CDH3, CDK6, CDKN2A, CDKN2B, CEL, CHID1, CITED2, CLDN5, CLEC4G, CNMD, COL4A2, COL4A3, CREB…
GO:0001816	cytokine production	GO_BiologicalProcess-EBI-UniProt-GOA-ACAP-ARAP_25.05.2022_00h00	8.27068e-10	2.21737e-06	2.7539e-17	1.34941e-15	[2, 5]	Group29	25.188	201	[ABCD2, ACKR1, ACOD1, ADGRG1, ADRA2A, AFAP1L2, AGT, ANGPT1, ANXA1, APLP2, APOD, ARG1, ATF4, ATP2B1, BANK1, BCL3, BCL6, BCL6B, BMPR1A, BPI, BTN1A1, BTN3A1, BTN3A2, BTN3A3, C1QTNF3, C5AR1, C5AR2, CCBE1, CCL19, CCN4, CD2, CD200, CD226, CD276, CD34, CD40LG, CD80, CD83, CD96, CDH15, CDH3, CEBPB, CGAS, CHI3L1, CHID1, CLC, CLCF1, CLEC7A, CLNK, CMA1, COL3A1, CSF2, CX3CR1, CXCL6, DDX58, DEFA5, DICER1, DTX…
GO:0001817	regulation of cytokine production	GO_BiologicalProcess-EBI-UniProt-GOA-ACAP-ARAP_25.05.2022_00h00	3.37003e-09	8.99462e-06	2.7539e-17	1.34941e-15	[3, 4, 5, 6]	Group29	24.8737	197	[ABCD2, ACKR1, ACOD1, ADRA2A, AFAP1L2, AGT, ANGPT1, ANXA1, APLP2, APOD, ARG1, ATF4, ATP2B1, BANK1, BCL3, BCL6, BCL6B, BMPR1A, BPI, BTN1A1, BTN3A1, BTN3A2, BTN3A3, C1QTNF3, C5AR1, C5AR2, CCBE1, CCL19, CCN4, CD2, CD200, CD226, CD276, CD34, CD40LG, CD80, CD83, CD96, CDH15, CDH3, CEBPB, CGAS, CHI3L1, CHID1, CLC, CLCF1, CLEC7A, CLNK, CSF2, CX3CR1, CXCL6, DDX58, DEFA5, DICER1, DTX4, ELANE, ELOF1, EOLA1…
GO:0001818	negative regulation of cytokine production	GO_BiologicalProcess-EBI-UniProt-GOA-ACAP-ARAP_25.05.2022_00h00	1.35756e-07	0.000357038	2.7539e-17	1.34941e-15	[3, 4, 5, 6, 7]	Group29	28.9037	87	[ABCD2, ACOD1, ANGPT1, ANXA1, APLP2, APOD, ARG1, ATP2B1, BANK1, BCL3, BCL6, BPI, C1QTNF3, C5AR2, CD200, CD34, CD83, CD96, CDH15, CDH3, CHID1, CX3CR1, DICER1, ELANE, EPHA2, EPHB2, ERRFI1, EZR, F2RL1, FCGR1BP, FN1, GATA6, GBP1, GBP7, GPR18, GSTP1, HLA-DRB1, IFNB1, IFNG, IL10, IL12B, IL1R2, IL23A, IL33, IL6, INHA, INHBB, KLF4, LAG3, LBP, LEF1, LILRA4, LILRA5, LILRB4, LTF, MMP8, NLRP3, NMB, NMBR, NOD…
GO:0042592	homeostatic process	GO_BiologicalProcess-EBI-UniProt-GOA-ACAP-ARAP_25.05.2022_00h00	3.09675e-13	8.3891e-10	3.09675e-13	1.36257e-11	[3]	Group30	23.1323	418	[ABCA1, ABCA12, ABCA2, ABCA4, ABCB10, ABHD5, ACHE, ACOX2, ACSL1, ADCY6, ADGRF5, ADGRG1, ADM, ADORA2A, ADRA2A, AGT, AGTR1, AHSP, AKAP11, AKAP6, AKT3, ALAS1, ALAS2, ALDOA, ALK, ALOX12B, ALPK3, ALPL, ANGPT1, ANGPTL4, ANK3, ANKRD9, ANXA1, APBB2, APLNR, APLP2, APOB, APOE, AQP1, AQP6, ARHGEF5, ASGR2, ATF4, ATP13A4, ATP13A5, ATP1B2, ATP2B1, ATP2B2, ATP4B, ATP6V0B, ATP6V0C, ATP7B, AVPR1A, AVPR1B, BAG3, B…
GO:0048871	multicellular organismal homeostasis	GO_BiologicalProcess-EBI-UniProt-GOA-ACAP-ARAP_25.05.2022_00h00	4.70198e-07	0.00122957	3.09675e-13	1.36257e-11	[2, 4]	Group30	24.7906	148	[ABCA12, ABCA4, ACHE, ACSL1, ADCY6, ADGRF5, AKAP11, AKT3, ALK, ALOX12B, ALPK3, ALPL, ANGPT1, APBB2, APLP2, AQP1, AQP6, ATF4, ATP1B2, BBS1, BBS10, BGLAP, BMP6, BMP8A, CCDC154, CD34, CDH15, CDH3, CDH5, CDHR1, CEBPB, CEL, CFH, CHMP4B, CLDN5, CNR1, COL2A1, COL3A1, CSF1, CTNNB1, CTSH, CXADR, CXCR4, CYP26B1, DIO2, ELOVL3, EPAS1, ESAM, EXT1, F2R, FA2H, FABP4, FABP5, FCGR1BP, FMO1, FMO2, FMO4, G0S2, GADD…
GO:0001894	tissue homeostasis	GO_BiologicalProcess-EBI-UniProt-GOA-ACAP-ARAP_25.05.2022_00h00	8.39203e-06	0.0214081	3.09675e-13	1.36257e-11	[3, 5]	Group30	26.7516	84	[ABCA12, ABCA4, ADGRF5, AKT3, ALPK3, ANGPT1, APBB2, ATP1B2, BBS1, BBS10, BGLAP, CCDC154, CD34, CDH15, CDH3, CDH5, CDHR1, CEL, CFH, CHMP4B, CLDN5, COL2A1, COL3A1, CSF1, CTNNB1, CTSH, CXADR, EPAS1, ESAM, EXT1, F2R, FCGR1BP, GATA1, GJB6, GPR55, HAMP, HSPB1, IL6, INAVA, ITGB6, JAM2, JCHAIN, KDR, KRT1, LAMA2, LDLR, LTBP2, LTBP3, LTF, LYZ, MAGI1, MAK, MFSD2A, MUC13, MUC6, MYT1, NANOS1, NECTIN4, NOD2, N…
GO:0060249	anatomical structure homeostasis	GO_BiologicalProcess-EBI-UniProt-GOA-ACAP-ARAP_25.05.2022_00h00	3.6193e-06	0.00931969	3.09675e-13	1.36257e-11	[4]	Group30	26.1333	98	[ABCA12, ABCA4, ADGRF5, AKT3, ALDOA, ALPK3, ANGPT1, APBB2, ATP1B2, ATP2B1, ATP2B2, BAG3, BBS1, BBS10, BGLAP, CA2, CCDC154, CD34, CDH15, CDH3, CDH5, CDHR1, CEL, CFH, CHMP4B, CLDN5, COL2A1, COL3A1, CSF1, CTNNB1, CTSH, CXADR, EPAS1, ESAM, EXT1, F2R, FCGR1BP, GATA1, GJB6, GPR55, HAMP, HSPB1, IL6, INAVA, ITGB6, JAM2, JCHAIN, KDR, KRT1, LAMA2, LARGE1, LARGE2, LDLR, LTBP2, LTBP3, LTF, LYZ, MAGI1, MAK, M…
GO:0001655	urogenital system development	GO_BiologicalProcess-EBI-UniProt-GOA-ACAP-ARAP_25.05.2022_00h00	1.04269e-08	2.77669e-05	1.04269e-08	3.0238e-07	[4, 5]	Group31	28.2443	111	[ACAT1, ADAMTS1, ADAMTS6, AGT, AGTR1, ALDH1A2, ANGPT1, ANXA1, AQP1, AR, ASS1, BASP1, BCL2L11, BMP10, BMP2, BMP6, BMPER, CD34, CENPF, COL4A1, COL4A3, COL4A4, CRIP1, CTNNB1, CTSH, CYP19A1, CYP26B1, EDNRA, ENPEP, EPHB2, EPHB3, ESR1, EXT1, FCGR1BP, FGF13, FGF2, FKBP4, FMN1, FOXA1, FREM2, GCNT1, GFRA1, GLIS2, GPC3, GPR4, GREB1L, HAS2, HES1, HPGD, ID4, ITGA3, JAG1, JMJD6, KLF15, KLHL3, LGR5, LIF, LRP4,…
GO:0072001	renal system development	GO_BiologicalProcess-EBI-UniProt-GOA-ACAP-ARAP_25.05.2022_00h00	7.71468e-08	0.000203822	1.04269e-08	3.0238e-07	[4, 5, 6]	Group31	28.2799	97	[ACAT1, ADAMTS1, ADAMTS6, AGT, AGTR1, ALDH1A2, ANGPT1, AQP1, ASS1, BASP1, BCL2L11, BMP10, BMP2, BMP6, BMPER, CD34, CENPF, COL4A1, COL4A3, COL4A4, CTNNB1, CTSH, CYP26B1, EDNRA, ENPEP, EXT1, FCGR1BP, FGF13, FGF2, FMN1, FREM2, GCNT1, GFRA1, GLIS2, GPC3, GPR4, GREB1L, HAS2, HES1, HPGD, ITGA3, JAG1, JMJD6, KLF15, KLHL3, LGR5, LIF, LRP4, MAGI2, MEF2C, MINDY4, MME, MMP17, MMP9, MTSS1, MYO1E, NID1, NKX3-…
GO:0001822	kidney development	GO_BiologicalProcess-EBI-UniProt-GOA-ACAP-ARAP_25.05.2022_00h00	1.63092e-07	0.000428115	1.04269e-08	3.0238e-07	[4, 5, 6, 7]	Group31	28.2282	94	[ACAT1, ADAMTS1, ADAMTS6, AGT, AGTR1, ALDH1A2, ANGPT1, AQP1, ASS1, BASP1, BCL2L11, BMP10, BMP2, BMP6, BMPER, CD34, CENPF, COL4A3, COL4A4, CTNNB1, CTSH, CYP26B1, EDNRA, ENPEP, EXT1, FCGR1BP, FGF13, FGF2, FMN1, FREM2, GCNT1, GFRA1, GLIS2, GPC3, GPR4, GREB1L, HAS2, HES1, HPGD, ITGA3, JAG1, JMJD6, KLF15, KLHL3, LIF, LRP4, MAGI2, MEF2C, MINDY4, MME, MMP17, MMP9, MTSS1, MYO1E, NID1, NKX3-1, NOG, NOTCH3…
GO:0032835	glomerulus development	GO_BiologicalProcess-EBI-UniProt-GOA-ACAP-ARAP_25.05.2022_00h00	7.64297e-06	0.0195278	1.04269e-08	3.0238e-07	[3, 4, 6, 7, 8, 9]	Group31	38.1579	29	[ANGPT1, AQP1, BASP1, CD34, COL4A3, COL4A4, EDNRA, ENPEP, EXT1, FCGR1BP, GPR4, HES1, JAG1, KLF15, MAGI2, MEF2C, MINDY4, MTSS1, MYO1E, NID1, NOG, NOTCH3, PDGFA, PDGFRA, PROM1, PTPRU, RET, SULF1, SULF2]
GO:0098609	cell-cell adhesion	GO_BiologicalProcess-EBI-UniProt-GOA-ACAP-ARAP_25.05.2022_00h00	2.43359e-13	6.59503e-10	9.76385e-16	4.68665e-14	[3]	Group32	25.7606	254	[ABCA12, ADAM9, ADAMTS18, ADD2, ADORA2A, AMIGO1, ANK3, ANXA1, ANXA2, ARG1, ASS1, ATP1B2, BCL6, BLK, BMP2, BMP5, BMP6, C1QTNF1, CADM2, CADM4, CCL19, CCL2, CCN1, CCN3, CCNA2, CD1D, CD2, CD200, CD209, CD27, CD276, CD34, CD40LG, CD70, CD80, CD83, CDC42EP1, CDH1, CDH11, CDH12, CDH15, CDH3, CDH4, CDH5, CDH7, CDHR1, CDHR4, CDHR5, CDKN2A, CEACAM6, CEBPB, CELA2A, CERCAM, CHST2, CITED2, CLDN16, CLDN5, CLEC…
GO:0030155	regulation of cell adhesion	GO_BiologicalProcess-EBI-UniProt-GOA-ACAP-ARAP_25.05.2022_00h00	2.67098e-08	7.09412e-05	9.76385e-16	4.68665e-14	[3, 4]	Group32	24.2092	199	[ABCA12, ACVRL1, ADAM22, ADAM9, ADAMTS18, ADGRG1, ADORA2A, AGR2, ANGPT1, ANK3, ANXA1, APOD, ARG1, ASS1, BCL6, BLK, BMP2, BMP6, BST1, C1QTNF1, C2CD4A, CCDC80, CCL19, CCL2, CCN1, CCNA2, CD1D, CD209, CD27, CD276, CD40LG, CD70, CD80, CD83, CDH1, CDK6, CDKN2A, CEACAM6, CEBPB, CELA2A, CHRD, CHST2, CITED2, CLEC4G, COL16A1, COL1A1, COL8A1, CSF1, CSPG5, CTSG, CXCL12, CXCL8, CXCR4, CYTIP, DMTN, DSCAM, DUSP…
GO:0045785	positive regulation of cell adhesion	GO_BiologicalProcess-EBI-UniProt-GOA-ACAP-ARAP_25.05.2022_00h00	3.32626e-06	0.00857509	9.76385e-16	4.68665e-14	[3, 4, 5]	Group32	24.7544	126	[ADAM9, ADGRG1, AGR2, ANGPT1, ANK3, ANXA1, BCL6, CCDC80, CCL19, CCL2, CCN1, CCNA2, CD1D, CD209, CD27, CD276, CD40LG, CD70, CD80, CD83, CDK6, CEACAM6, CHRD, CHST2, CITED2, COL16A1, COL8A1, CSF1, CSPG5, CTSG, CXCL12, DMTN, DUSP26, ECM2, EGFLAM, ELANE, ENC1, ERBB2, FBLN2, FERMT2, FGB, FMN1, FN1, FOXA1, FUT1, GCNT1, GFUS, HAS2, HES1, HLA-DRB1, HLA-G, HLX, HSPH1, IBSP, IFNG, IGF2, IGFBP2, IL10, IL12B,…
GO:0098742	cell-cell adhesion via plasma-membrane adhesion molecules	GO_BiologicalProcess-EBI-UniProt-GOA-ACAP-ARAP_25.05.2022_00h00	1.22941e-05	0.0311409	9.76385e-16	4.68665e-14	[4]	Group32	26.9625	79	[AMIGO1, BMP2, CADM2, CADM4, CD209, CDH1, CDH11, CDH12, CDH15, CDH3, CDH4, CDH5, CDH7, CDHR1, CDHR4, CDHR5, CEACAM6, CLDN16, CLDN5, CLSTN3, CXADR, DSC1, DSCAM, DSCAML1, DSG2, ESAM, GATA5, GRID2, ICAM1, IGFN1, IL10, IL1RAPL1, IL1RN, ITGB2, KLF4, LRFN3, LRRC4B, MMP24, MPZL2, MYADM, MYPN, NECTIN2, NECTIN4, NLGN1, NTNG1, OBSL1, PALLD, PCDH10, PCDH17, PCDH18, PCDH9, PCDHB11, PCDHB12, PCDHB13, PCDHB15,…
GO:0007156	homophilic cell adhesion via plasma membrane adhesion molecules	GO_BiologicalProcess-EBI-UniProt-GOA-ACAP-ARAP_25.05.2022_00h00	1.7895e-06	0.00464376	9.76385e-16	4.68665e-14	[5]	Group32	31.6092	55	[AMIGO1, CADM2, CADM4, CDH1, CDH11, CDH12, CDH15, CDH3, CDH4, CDH5, CDH7, CDHR1, CDHR4, CDHR5, CEACAM6, CLSTN3, DSC1, DSCAM, DSCAML1, DSG2, ESAM, IGFN1, MPZL2, MYPN, NECTIN2, NECTIN4, OBSL1, PALLD, PCDH10, PCDH17, PCDH18, PCDH9, PCDHB11, PCDHB12, PCDHB13, PCDHB15, PCDHGA1, PCDHGA10, PCDHGA4, PCDHGA5, PCDHGA6, PCDHGA7, PCDHGA8, PCDHGA9, PCDHGB1, PCDHGB2, PCDHGB3, PCDHGB4, PCDHGB7, PCDHGC5, RET, RO…
GO:0003013	circulatory system process	GO_BiologicalProcess-EBI-UniProt-GOA-ACAP-ARAP_25.05.2022_00h00	1.44592e-12	3.91121e-09	3.80717e-13	1.63708e-11	[3]	Group33	27.7865	177	[ABCA2, ABCB1, ABCC9, ABCG2, ACVRL1, ADCY6, ADM, ADORA2A, ADRA2A, AGT, AGTR1, AGTRAP, ANGPT1, APLN, APOE, AR, ATP1B2, ATP2B1, ATP2B2, AVPR1A, AVPR1B, BMP10, BMP6, C2CD4A, CACNA1G, CACNB2, CBS, CD34, CDH5, CLDN5, CMA1, CNR1, COL1A2, COL4A3, CPS1, CTNNA3, CTSG, CTSZ, CXADR, CXCL10, CXCL12, CXCR4, CYSLTR1, DES, DLL4, DSG2, EDN1, EDNRA, EHD3, ENPEP, EPAS1, EXT1, F2R, F2RL1, FA2H, FABP5, FCGR1BP, FERM…
GO:0044057	regulation of system process	GO_BiologicalProcess-EBI-UniProt-GOA-ACAP-ARAP_25.05.2022_00h00	4.40847e-07	0.0011537	3.80717e-13	1.63708e-11	[3, 4]	Group33	24.7117	150	[ABCC9, ADM, ADORA2A, ADRA2A, AGT, AGTR1, AKAP6, APLN, APOE, AQP1, ATP1B2, ATP2B1, ATP2B2, AVPR1A, AVPR1B, BMP10, BMP6, C1QTNF1, CACNA1G, CACNB2, CCN3, CHRNA3, CPAMD8, CRHBP, CTNNA3, CUX2, CXADR, CYP19A1, CYSLTR1, DES, DICER1, DLGAP1, DLGAP2, DLGAP3, DSG2, EDN1, EDNRA, EHD3, EIF4A3, EPAS1, ERRFI1, F2R, F2RL1, FA2H, FABP5, FGB, FGF13, FPGT-TNNI3K, FXYD1, GAL, GATA5, GCH1, GJC3, GLS2, GPER1, GPR171…
GO:0003018	vascular process in circulatory system	GO_BiologicalProcess-EBI-UniProt-GOA-ACAP-ARAP_25.05.2022_00h00	6.03601e-08	0.000159713	3.80717e-13	1.63708e-11	[4]	Group33	29.7203	85	[ABCA2, ABCB1, ABCC9, ABCG2, ADCY6, ADM, ADORA2A, ADRA2A, AGT, AGTR1, ANGPT1, APOE, ATP1B2, ATP2B1, AVPR1A, AVPR1B, BMP6, C2CD4A, CBS, CDH5, CLDN5, CPS1, CYSLTR1, EDN1, EDNRA, EXT1, F2R, F2RL1, FA2H, FABP5, FERMT2, FGB, GCH1, GPER1, GPR4, GUCY1A1, HRH1, KCNMB4, KEL, LRP3, MFSD2A, MMP2, NANOS1, NLRP3, NPR1, P2RY2, PDE2A, PDE3A, PLEC, PPARD, PRKG1, PTGS2, RAMP2, RGS2, SCPEP1, SLC15A2, SLC16A2, SLC1…
GO:0008015	blood circulation	GO_BiologicalProcess-EBI-UniProt-GOA-ACAP-ARAP_25.05.2022_00h00	1.28174e-10	3.44532e-07	3.80717e-13	1.63708e-11	[4]	Group33	27.5862	152	[ABCC9, ACVRL1, ADCY6, ADM, ADORA2A, ADRA2A, AGT, AGTR1, AGTRAP, ANGPT1, APLN, APOE, AR, ATP1B2, ATP2B1, ATP2B2, AVPR1A, AVPR1B, BMP10, BMP6, C2CD4A, CACNA1G, CACNB2, CBS, CD34, CDH5, CLDN5, CMA1, CNR1, COL1A2, COL4A3, CPS1, CTNNA3, CTSG, CTSZ, CXADR, CXCL10, CXCL12, CXCR4, CYSLTR1, DES, DLL4, DSG2, EDN1, EDNRA, EHD3, ENPEP, EPAS1, EXT1, F2R, F2RL1, FA2H, FCGR1BP, FERMT2, FFAR3, FGB, FGF13, FPGT-…
GO:0008217	regulation of blood pressure	GO_BiologicalProcess-EBI-UniProt-GOA-ACAP-ARAP_25.05.2022_00h00	6.93225e-06	0.0177258	3.80717e-13	1.63708e-11	[3, 5]	Group33	29.2453	62	[ABCC9, ACVRL1, ADM, AGT, AGTR1, AGTRAP, APLN, AR, ATP2B1, AVPR1A, AVPR1B, CD34, CMA1, CNR1, COL1A2, CTSG, CTSZ, EDN1, EDNRA, ENPEP, EXT1, F2R, F2RL1, FCGR1BP, FFAR3, GCH1, GNB3, GUCY1A1, HBB, HSD11B2, KCNQ1, KL, KLK1, KLKB1, LNPEP, NANOS1, NAV2, NLRP3, NPR1, NPR2, NTSR1, PCSK5, PDE4D, PPARG, PTAFR, PTGS2, PTPRU, RAMP2, REN, SCPEP1, SGK1, SLC4A5, SOD2, SUCNR1, TAC3, TBXA2R, TNF, TNNI3, TRHDE, UCN…
GO:0016310	phosphorylation	GO_BiologicalProcess-EBI-UniProt-GOA-ACAP-ARAP_25.05.2022_00h00	8.48887e-06	0.0216466	1.80891e-07	4.34139e-06	[5]	Group34	20.3918	406	[ABI3, ACOD1, ACSL1, ACVRL1, ADAM9, ADORA2A, ADRA2A, AFAP1L2, AGT, AK7, AK9, AKT3, ALDOA, ALK, ALKAL2, ALPK3, ANGPT1, ANGPT4, ANTXR1, APLNR, APOE, AR, ARHGEF5, ARR3, ATG101, AURKA, AURKB, BANK1, BIRC5, BLK, BMP10, BMP2, BMP3, BMP5, BMP6, BMP8A, BMP8B, BMPER, BMPR1A, BMPR1B, BPGM, BRSK2, BST1, BTC, C5AR1, CADM4, CAMK1, CAMK1G, CAMP, CARD14, CBFA2T3, CBS, CCL13, CCL19, CCL2, CCN1, CCNA2, CCNB1, CCN…
GO:0006468	protein phosphorylation	GO_BiologicalProcess-EBI-UniProt-GOA-ACAP-ARAP_25.05.2022_00h00	3.31288e-06	0.00854392	1.80891e-07	4.34139e-06	[5, 6]	Group34	20.922	354	[ABI3, ACOD1, ACSL1, ACVRL1, ADAM9, ADORA2A, ADRA2A, AFAP1L2, AGT, AKT3, ALK, ALKAL2, ALPK3, ANGPT1, ANGPT4, ANTXR1, APLNR, APOE, ARHGEF5, ARR3, ATG101, AURKA, AURKB, BANK1, BIRC5, BLK, BMP10, BMP2, BMP3, BMP5, BMP6, BMP8A, BMP8B, BMPER, BMPR1A, BMPR1B, BRSK2, BST1, BTC, C5AR1, CADM4, CAMK1, CAMK1G, CAMP, CARD14, CBS, CCL13, CCL19, CCL2, CCN1, CCNA2, CCNB1, CCNB2, CCNB3, CCND1, CCNE1, CCNE2, CCNF…
GO:0043408	regulation of MAPK cascade	GO_BiologicalProcess-EBI-UniProt-GOA-ACAP-ARAP_25.05.2022_00h00	1.1334e-05	0.0287771	1.80891e-07	4.34139e-06	[5, 6, 7]	Group34	23.0556	166	[ADAM9, ADRA2A, AGT, ALK, ALKAL2, ALOX12B, ANGPT1, APOE, AR, ARHGEF5, ATF3, AVPI1, AVPR1B, BANK1, BMP2, BMPER, C1QTNF1, C5AR1, C5AR2, CAVIN3, CCL13, CCL19, CCL2, CCL20, CCL26, CCL7, CCL8, CCN1, CCNA2, CCR1, CD27, CHI3L1, CTNNB1, DIRAS2, DNAJA1, DUSP1, DUSP19, DUSP2, DUSP26, DUSP4, DUSP5, DUSP9, EDA2R, EDAR, EDN1, EGF, ELANE, EPGN, EPHA2, EPHB2, ERBB2, ERN2, ERRFI1, EZR, F2R, F2RL1, FAM83D, FBLN1,…
GO:0042325	regulation of phosphorylation	GO_BiologicalProcess-EBI-UniProt-GOA-ACAP-ARAP_25.05.2022_00h00	5.7968e-06	0.0148746	1.80891e-07	4.34139e-06	[6, 7]	Group34	21.4072	286	[ACSL1, ACVRL1, ADAM9, ADORA2A, ADRA2A, AFAP1L2, AGT, ALK, ALKAL2, ANGPT1, ANGPT4, APLNR, APOE, AR, ARHGEF5, ARR3, AURKB, BANK1, BIRC5, BMP10, BMP2, BMP3, BMP5, BMP6, BMP8A, BMP8B, BMPER, BMPR1A, BMPR1B, BST1, BTC, C5AR1, CADM4, CAMK1, CAMP, CARD14, CBFA2T3, CBS, CCL19, CCN1, CCNA2, CCNB1, CCNB2, CCNB3, CCND1, CCNE1, CCNE2, CCNF, CCNO, CD19, CD40LG, CD80, CDC25A, CDC25C, CDC6, CDCA8, CDH5, CDKN1A…
GO:0001932	regulation of protein phosphorylation	GO_BiologicalProcess-EBI-UniProt-GOA-ACAP-ARAP_25.05.2022_00h00	2.45279e-06	0.00634046	1.80891e-07	4.34139e-06	[6, 7, 8]	Group34	21.9224	260	[ACSL1, ACVRL1, ADAM9, ADORA2A, ADRA2A, AFAP1L2, AGT, ALK, ALKAL2, ANGPT1, ANGPT4, APLNR, APOE, ARHGEF5, ARR3, AURKB, BANK1, BIRC5, BMP10, BMP2, BMP3, BMP5, BMP6, BMP8A, BMP8B, BMPER, BMPR1A, BMPR1B, BST1, BTC, C5AR1, CADM4, CAMK1, CAMP, CARD14, CBS, CCL19, CCN1, CCNA2, CCNB1, CCNB2, CCNB3, CCND1, CCNE1, CCNE2, CCNF, CCNO, CD40LG, CD80, CDC25A, CDC25C, CDC6, CDCA8, CDH5, CDKN1A, CDKN2A, CDKN2B, C…
GO:0050673	epithelial cell proliferation	GO_BiologicalProcess-EBI-UniProt-GOA-ACAP-ARAP_25.05.2022_00h00	8.37711e-08	0.000220988	1.22984e-10	4.42744e-09	[3]	Group35	26.4033	127	[ACVRL1, AGTR1, AKT3, ALDH1A2, ANGPT1, ANGPT4, APLN, APLNR, APOE, AR, ARG1, ATOH8, BIRC5, BMP2, BMP5, BMP6, BMPER, BMPR1A, C5AR1, C5AR2, CCL2, CCL26, CCN3, CCND1, CCR3, CD34, CDH15, CDH3, CDK6, CDKN2B, CEBPB, CEL, CNMD, COL4A3, COL8A1, COL8A2, CPAMD8, CTNNB1, CXCL12, DLL4, EGF, EPGN, EPHA2, ERBB2, EREG, ERRFI1, ESR1, FA2H, FCGR1BP, FGF13, FGF2, FGF9, FLT1, FST, FUT1, FUT2, GPC3, HAS2, HES1, HLX, …
GO:0001935	endothelial cell proliferation	GO_BiologicalProcess-EBI-UniProt-GOA-ACAP-ARAP_25.05.2022_00h00	1.7895e-06	0.00464376	1.22984e-10	4.42744e-09	[4]	Group35	31.6092	55	[ACVRL1, AGTR1, AKT3, ALDH1A2, ANGPT1, ANGPT4, APLN, APLNR, APOE, ARG1, ATOH8, BMP2, BMP6, BMPER, CCL2, CCL26, CCR3, CD34, CNMD, COL4A3, CPAMD8, CXCL12, DLL4, EGF, EPHA2, FCGR1BP, FGF13, FGF2, FLT1, FUT1, FUT2, HMGB2, IGF2, IL10, IL12B, JUN, KDR, LRG1, MEF2C, MMRN2, MYDGF, NR4A1, NRARP, PGF, PPARG, PRKD1, PROK2, RGCC, SCG2, SULF1, SYNJ2BP, TNF, VEGFA, VEGFD, VSTM4]
GO:0050678	regulation of epithelial cell proliferation	GO_BiologicalProcess-EBI-UniProt-GOA-ACAP-ARAP_25.05.2022_00h00	4.3485e-06	0.0111756	1.22984e-10	4.42744e-09	[4, 5]	Group35	25.679	104	[ACVRL1, AGTR1, AKT3, ALDH1A2, ANGPT1, APLN, APLNR, APOE, AR, ARG1, ATOH8, BIRC5, BMP2, BMP5, BMP6, BMPR1A, C5AR1, C5AR2, CCL2, CCL26, CCND1, CCR3, CDH15, CDH3, CDK6, CDKN2B, CNMD, COL4A3, CPAMD8, CTNNB1, CXCL12, DLL4, EGF, EPGN, ERBB2, EREG, ERRFI1, FA2H, FGF13, FGF2, FGF9, FLT1, FUT1, FUT2, GPC3, HAS2, HES1, HLX, HMGB2, HSF4, HTRA1, ID1, IFT80, IGF2, IL10, IL12B, INTU, IQGAP3, IRS2, JAG1, JUN, …
GO:0001936	regulation of endothelial cell proliferation	GO_BiologicalProcess-EBI-UniProt-GOA-ACAP-ARAP_25.05.2022_00h00	1.18388e-05	0.0300351	1.22984e-10	4.42744e-09	[5, 6]	Group35	30.9677	48	[ACVRL1, AGTR1, AKT3, ALDH1A2, ANGPT1, APLN, APLNR, APOE, ARG1, ATOH8, BMP2, BMP6, CCL2, CCL26, CCR3, CNMD, COL4A3, CPAMD8, CXCL12, DLL4, EGF, FGF13, FGF2, FLT1, FUT1, FUT2, HMGB2, IGF2, IL10, IL12B, JUN, KDR, LRG1, MEF2C, MMRN2, MYDGF, NR4A1, NRARP, PGF, PPARG, PRKD1, RGCC, SCG2, SULF1, SYNJ2BP, TNF, VEGFA, VEGFD]
GO:0002040	sprouting angiogenesis	GO_BiologicalProcess-EBI-UniProt-GOA-ACAP-ARAP_25.05.2022_00h00	9.15961e-08	0.000241447	1.22984e-10	4.42744e-09	[4, 5, 6, 7, 8, 9, 10]	Group35	36.1538	47	[ACVRL1, ADAMTS9, ADGRA2, AGTR1, AKT3, ANGPT1, ANXA1, APLNR, BMPER, CCBE1, CREB3L1, DLL4, E2F2, E2F8, EPHA2, EPN2, ESM1, FGF13, FGF2, FUT1, IL10, IL12B, JMJD6, KDR, KLF4, LEF1, MMRN2, NR4A1, NRARP, PARVA, PGF, PIK3R3, PKM, PLK2, PTGS2, RAMP2, RHOJ, RSPO3, SEMA6A, SMAD1, SYNJ2BP, TBXA2R, TJP1, VEGFA, VEGFD, VSTM4, YJEFN3]
GO:0002682	regulation of immune system process	GO_BiologicalProcess-EBI-UniProt-GOA-ACAP-ARAP_25.05.2022_00h00	7.69232e-06	0.0196462	9.33736e-09	2.80121e-07	[2, 3]	Group36	20.8927	337	[ABCB10, ACOD1, ADGRF5, ADORA2A, AHR, ANGPT1, ANXA1, APLP2, APOD, APOE, ARG1, BANK1, BCAR1, BCL6, BCL6B, BGLAP, BLK, BLNK, BMP5, BPI, BPIFB1, BST1, BTLA, BTN1A1, BTN3A1, BTN3A2, BTN3A3, C17orf99, C1S, C4BPA, C5AR1, C5AR2, C7, CCL19, CCL2, CCL20, CCL7, CCL8, CCN3, CCR1, CD19, CD1B, CD1D, CD2, CD200, CD209, CD22, CD226, CD27, CD276, CD3G, CD40LG, CD48, CD68, CD70, CD79A, CD80, CD83, CD96, CDK6, CDK…
GO:0002520	immune system development	GO_BiologicalProcess-EBI-UniProt-GOA-ACAP-ARAP_25.05.2022_00h00	4.9159e-08	0.000130222	9.33736e-09	2.80121e-07	[2, 4, 5]	Group36	23.0487	251	[ABCB10, ACOD1, ACP6, ADD2, ADGRF5, ADGRG3, AHSP, ALAS1, ALAS2, ANGPT1, ANLN, ANXA1, ANXA2, ARL11, ATF4, BARX1, BATF2, BCL2L11, BCL3, BCL6, BGLAP, BLK, BLNK, BPGM, C17orf99, CBFA2T3, CCL19, CCN4, CCNB2, CCR1, CCR9, CD19, CD1D, CD2, CD27, CD34, CD3G, CD40LG, CD79A, CD80, CD83, CDK6, CDKN2A, CDKN2B, CEBPB, CEBPD, CEBPE, CITED2, CLC, CLCF1, CLEC1B, CLEC4G, CR2, CSF1, CSF2, CSF3, CTC1, CTNNB1, CTSL, …
GO:0048534	hematopoietic or lymphoid organ development	GO_BiologicalProcess-EBI-UniProt-GOA-ACAP-ARAP_25.05.2022_00h00	2.82862e-09	7.55807e-06	9.33736e-09	2.80121e-07	[3, 4, 5, 6]	Group36	23.8938	243	[ABCB10, ACP6, ADD2, ADGRF5, ADGRG3, AHSP, ALAS1, ALAS2, ANGPT1, ANLN, ANXA1, ANXA2, ARL11, ATF4, BARX1, BATF2, BCL2L11, BCL3, BCL6, BGLAP, BLK, BLNK, BPGM, C17orf99, CBFA2T3, CCL19, CCN4, CCNB2, CCR1, CCR9, CD19, CD1D, CD2, CD27, CD34, CD3G, CD40LG, CD79A, CD80, CD83, CDK6, CDKN2A, CDKN2B, CEBPB, CEBPD, CEBPE, CITED2, CLCF1, CLEC1B, CLEC4G, CR2, CSF1, CSF2, CSF3, CTC1, CTNNB1, CTSL, CYP26B1, DHR…
GO:0030097	hemopoiesis	GO_BiologicalProcess-EBI-UniProt-GOA-ACAP-ARAP_25.05.2022_00h00	1.11088e-08	2.95716e-05	9.33736e-09	2.80121e-07	[4, 5, 6, 7]	Group36	23.7654	231	[ABCB10, ACP6, ADD2, ADGRF5, ADGRG3, AHSP, ALAS1, ALAS2, ANGPT1, ANLN, ANXA1, ANXA2, ARL11, ATF4, BATF2, BCL3, BCL6, BGLAP, BLK, BLNK, BPGM, C17orf99, CBFA2T3, CCL19, CCN4, CCR1, CCR9, CD19, CD1D, CD2, CD27, CD34, CD3G, CD40LG, CD79A, CD80, CD83, CDK6, CDKN2A, CDKN2B, CEBPB, CEBPD, CEBPE, CITED2, CLCF1, CLEC1B, CLEC4G, CR2, CSF1, CSF2, CSF3, CTC1, CTNNB1, CTSL, CYP26B1, DHRS2, DLL4, DMTN, DSCAM, …
GO:0030099	myeloid cell differentiation	GO_BiologicalProcess-EBI-UniProt-GOA-ACAP-ARAP_25.05.2022_00h00	2.26646e-06	0.00586787	9.33736e-09	2.80121e-07	[4, 5, 6, 7, 8]	Group36	25.7541	111	[ABCB10, ADGRF5, AHSP, ALAS1, ALAS2, ANXA2, BATF2, BCL6, BGLAP, BPGM, CBFA2T3, CCL19, CCN4, CCR1, CDK6, CDKN2B, CEBPB, CEBPE, CITED2, CLEC1B, CSF1, CSF2, CSF3, CTNNB1, DHRS2, DMTN, EFNA2, EPAS1, EPB42, EPHA2, ETV2, F2RL1, FAM20C, GATA1, GP5, GPC3, GPR171, GPR183, GPR55, H4C11, H4C14, H4C3, HLA-DRB1, HMGB2, HMGB3, HSPA1A, HSPA1B, IFI16, IFNG, IL11, IL12B, IL20, IL23A, IL31RA, INHA, IRF4, IRF8, ISG…
GO:0002573	myeloid leukocyte differentiation	GO_BiologicalProcess-EBI-UniProt-GOA-ACAP-ARAP_25.05.2022_00h00	1.29012e-05	0.03264	9.33736e-09	2.80121e-07	[5, 6, 7, 8, 9]	Group36	28.2051	66	[ANXA2, BATF2, BGLAP, CBFA2T3, CCL19, CCN4, CCR1, CDK6, CEBPB, CEBPE, CITED2, CSF1, CSF2, CSF3, CTNNB1, DHRS2, EFNA2, EPHA2, F2RL1, FAM20C, GATA1, GPC3, GPR183, GPR55, HLA-DRB1, IFI16, IFNG, IL12B, IL20, IL23A, IL31RA, INHA, IRF4, ITGB6, JUN, JUNB, KIT, LEF1, LIF, LILRA6, LILRB4, LTF, MAFB, MAGI1, MMP9, MT1G, MYDGF, PPARG, PRTN3, RARA, RBP1, RELB, RNASEH2A, ROR2, SFRP1, SIGLEC15, TESC, TF, TFRC, …
GO:0042330	taxis	GO_BiologicalProcess-EBI-UniProt-GOA-ACAP-ARAP_25.05.2022_00h00	2.63554e-10	7.07641e-07	4.50245e-12	1.75596e-10	[2, 3]	Group37	26.3079	176	[ADGRA2, AGTR1, AMOT, ANGPT1, ANOS1, ANXA1, ARHGEF5, BCAR1, BMPR1B, BST1, C5AR1, C5AR2, CCL13, CCL19, CCL2, CCL20, CCL26, CCL7, CCL8, CCN1, CCN3, CCNA2, CCR1, CCR3, CCR9, CCRL2, CDH4, CH25H, CHL1, CMTM1, CNR2, CSF1, CTSG, CX3CR1, CXADR, CXCL1, CXCL10, CXCL11, CXCL12, CXCL14, CXCL2, CXCL3, CXCL5, CXCL6, CXCL8, CXCL9, CXCR4, CYP19A1, CYSLTR1, DCC, DEFA1, DEFB1, DSCAM, DSCAML1, DUSP1, ECSCR, EDN1, E…
GO:0016477	cell migration	GO_BiologicalProcess-EBI-UniProt-GOA-ACAP-ARAP_25.05.2022_00h00	8.81123e-11	2.37022e-07	4.50245e-12	1.75596e-10	[3]	Group37	22.8446	363	[ABI3, ACVRL1, ADAM9, ADAMTS1, ADAMTS12, ADAMTS9, ADD2, ADGRA2, ADGRG1, ADGRG3, ADRA2A, AGT, AGTR1, AKT3, AMOT, AMOTL2, ANGPT1, ANGPT4, ANLN, ANXA1, ANXA3, APLP2, APOD, APOE, AQP1, ARC, ARF6, ARHGEF5, ASB2, ATOH8, ATP1B2, BAMBI, BBS1, BCAR1, BMP10, BMP2, BMP5, BMPER, BMPR1A, BST1, BTG1, C5AR1, C5AR2, CARMIL2, CCBE1, CCL13, CCL19, CCL2, CCL20, CCL26, CCL7, CCL8, CCN1, CCN3, CCN4, CCNA2, CCR1, CCR3…
GO:0050900	leukocyte migration	GO_BiologicalProcess-EBI-UniProt-GOA-ACAP-ARAP_25.05.2022_00h00	4.31417e-06	0.0110917	4.50245e-12	1.75596e-10	[2, 4]	Group37	25.4079	109	[ADD2, ANXA1, APOD, ARHGEF5, ASB2, BMP5, BST1, C5AR1, C5AR2, CCL13, CCL19, CCL2, CCL20, CCL26, CCL7, CCL8, CCN3, CCR1, CD200, CD34, CH25H, CHST2, CNR2, CSF1, CTSG, CX3CR1, CXADR, CXCL1, CXCL10, CXCL11, CXCL12, CXCL14, CXCL2, CXCL3, CXCL5, CXCL6, CXCL8, CXCL9, CXCR4, CYP19A1, DEFA1, DUSP1, EDN1, ELANE, ENC1, EXT1, F2RL1, F7, FCGR1BP, FFAR2, FLT1, FOLR2, GCNT1, GCSAML, GPR18, GPR183, HRH1, ICAM1, I…
GO:0006935	chemotaxis	GO_BiologicalProcess-EBI-UniProt-GOA-ACAP-ARAP_25.05.2022_00h00	3.56075e-10	9.55348e-07	4.50245e-12	1.75596e-10	[3, 4]	Group37	26.2369	175	[ADGRA2, AGTR1, AMOT, ANGPT1, ANOS1, ANXA1, ARHGEF5, BCAR1, BMPR1B, BST1, C5AR1, C5AR2, CCL13, CCL19, CCL2, CCL20, CCL26, CCL7, CCL8, CCN1, CCN3, CCNA2, CCR1, CCR3, CCR9, CCRL2, CDH4, CH25H, CHL1, CMTM1, CNR2, CSF1, CTSG, CX3CR1, CXADR, CXCL1, CXCL10, CXCL11, CXCL12, CXCL14, CXCL2, CXCL3, CXCL5, CXCL6, CXCL8, CXCL9, CXCR4, CYP19A1, CYSLTR1, DCC, DEFA1, DEFB1, DSCAM, DSCAML1, DUSP1, ECSCR, EDN1, E…
GO:0060326	cell chemotaxis	GO_BiologicalProcess-EBI-UniProt-GOA-ACAP-ARAP_25.05.2022_00h00	2.2063e-08	5.86654e-05	4.50245e-12	1.75596e-10	[4, 5]	Group37	28.7791	99	[AGTR1, ANXA1, ARHGEF5, BCAR1, BST1, C5AR1, C5AR2, CCL13, CCL19, CCL2, CCL20, CCL26, CCL7, CCL8, CCN3, CCR1, CCR3, CCR9, CCRL2, CH25H, CNR2, CSF1, CTSG, CX3CR1, CXADR, CXCL1, CXCL10, CXCL11, CXCL12, CXCL14, CXCL2, CXCL3, CXCL5, CXCL6, CXCL8, CXCL9, CXCR4, CYP19A1, DEFA1, DUSP1, EDN1, ENC1, EPHA2, F2RL1, F7, FFAR2, FGF13, FGF2, FLT1, FOLR2, GPR18, GPR183, HBEGF, HMGB2, HOXB9, HRH1, HSPB1, IL10, IL…
GO:0030595	leukocyte chemotaxis	GO_BiologicalProcess-EBI-UniProt-GOA-ACAP-ARAP_25.05.2022_00h00	1.58544e-06	0.00411579	4.50245e-12	1.75596e-10	[3, 5, 6]	Group37	28.626	75	[ANXA1, ARHGEF5, BST1, C5AR1, C5AR2, CCL13, CCL19, CCL2, CCL20, CCL26, CCL7, CCL8, CCN3, CCR1, CH25H, CNR2, CSF1, CTSG, CX3CR1, CXADR, CXCL1, CXCL10, CXCL11, CXCL12, CXCL14, CXCL2, CXCL3, CXCL5, CXCL6, CXCL8, CXCL9, CXCR4, CYP19A1, DEFA1, DUSP1, EDN1, F2RL1, F7, FFAR2, FLT1, FOLR2, GPR18, GPR183, HRH1, IL10, IL23A, IL6, ITGB2, KIT, LBP, LGALS3, MTUS1, NINJ1, NOD2, PGF, PLA2G1B, PLEC, PPIB, PTPRU,…
GO:0051239	regulation of multicellular organismal process	GO_BiologicalProcess-EBI-UniProt-GOA-ACAP-ARAP_25.05.2022_00h00	2.78538e-25	7.61802e-22	8.12674e-21	4.22591e-19	[2, 3]	Group38	23.6159	691	[ABCA1, ABCA12, ABCB10, ABCC9, ABCD2, ACHE, ACKR1, ACOD1, ACSL1, ACVRL1, ADAM9, ADAMTS1, ADAMTS12, ADAMTS18, ADAMTS9, ADGRA2, ADM, ADORA2A, ADRA2A, AFAP1L2, AGT, AGTR1, AKAP6, AKT3, ALOX12B, ALPL, AMIGO1, AMOT, ANGPT1, ANGPT4, ANGPTL4, ANXA1, ANXA2, ANXA3, ANXA5, APLN, APLNR, APLP2, APOC1, APOD, APOE, AQP1, AR, ARF6, ARG1, ATF4, ATOH8, ATP1B2, ATP2B1, ATP2B2, AVPR1A, AVPR1B, BAMBI, BANK1, BASP1, …
GO:0048585	negative regulation of response to stimulus	GO_BiologicalProcess-EBI-UniProt-GOA-ACAP-ARAP_25.05.2022_00h00	6.33769e-07	0.0016535	8.12674e-21	4.22591e-19	[2, 3, 4]	Group38	21.2103	361	[ACOD1, ADAMTS12, ADAMTS18, ADGRA2, ADGRG3, ADM, ADORA2A, ADRA2A, AGT, AHR, ANXA1, ANXA2, APLN, APLNR, APLP1, APLP2, APOD, APOE, AR, ARG1, ARR3, ATF3, AUNIP, BAMBI, BANK1, BARX1, BCL3, BCL6, BMP2, BMP5, BMPER, BPIFB1, C1QTNF1, C1QTNF3, C4BPA, C5AR2, CADM4, CAVIN3, CCL2, CCN3, CD200, CD22, CD34, CD96, CDH5, CDKN2D, CEL, CGAS, CGNL1, CHAC1, CHRD, CLEC4G, CNR2, COL2A1, COL3A1, CR1L, CR2, CREB3L1, CR…
GO:0051093	negative regulation of developmental process	GO_BiologicalProcess-EBI-UniProt-GOA-ACAP-ARAP_25.05.2022_00h00	1.44152e-06	0.00374507	8.12674e-21	4.22591e-19	[2, 3, 4]	Group38	22.5806	224	[ABCA1, ACVRL1, ADAMTS1, ADAMTS12, ADAMTS9, AGT, AMOT, ANGPT4, ANKRD2, ANXA1, APLP2, ARF6, ARHGEF15, BAMBI, BCL11A, BCL6, BHLHE41, BMP2, BMP5, BMPR1A, CCN3, CCN4, CCND1, CCR1, CDH15, CDH3, CDK6, CDKN1A, CDKN2A, CDKN2B, CHRD, CITED2, CLDN5, CLEC4G, CNMD, COL4A2, COL4A3, CREB3L1, CTNNB1, CXADR, CXCL10, CXCL14, DACT3, DCC, DCN, DICER1, DKK4, DLX2, DMTN, DNM3, DTX1, E2F1, E2F2, ECSCR, EFEMP1, ELAPOR2…
GO:0051241	negative regulation of multicellular organismal process	GO_BiologicalProcess-EBI-UniProt-GOA-ACAP-ARAP_25.05.2022_00h00	1.61489e-13	4.37798e-10	8.12674e-21	4.22591e-19	[2, 3, 4]	Group38	25.3188	278	[ABCD2, ACOD1, ACVRL1, ADAMTS1, ADAMTS12, ADAMTS18, ADAMTS9, ADM, ADRA2A, AGT, AMOT, ANGPT1, ANGPT4, ANXA1, ANXA2, ANXA5, APLP2, APOC1, APOD, APOE, ARG1, ATF4, ATP2B1, AVPR1A, BANK1, BCL11A, BCL3, BCL6, BMP10, BMP2, BMP5, BMPR1A, BPI, C1QTNF1, C1QTNF3, C5AR2, CCN3, CCN4, CCR1, CD200, CD34, CD83, CD96, CDH15, CDH3, CDK6, CDKN2A, CDKN2B, CEL, CHID1, CITED2, CLDN5, CLEC4G, CNMD, COL4A2, COL4A3, CREB…
GO:2000026	regulation of multicellular organismal development	GO_BiologicalProcess-EBI-UniProt-GOA-ACAP-ARAP_25.05.2022_00h00	6.11557e-19	1.66894e-15	8.12674e-21	4.22591e-19	[3, 4]	Group38	25.5814	374	[ABCA12, ABCB10, ACVRL1, ADAMTS1, ADAMTS12, ADAMTS9, ADGRA2, ADM, AGT, AKAP6, AKT3, AMIGO1, AMOT, ANGPT4, ANGPTL4, ANXA1, ANXA2, ANXA3, APLNR, APLP2, AQP1, ATF4, ATOH8, ATP2B1, BASP1, BCL6, BGLAP, BHLHE40, BHLHE41, BMP10, BMP2, BMP6, BMPER, BMPR1A, BMPR1B, BTG1, C5AR1, CAMP, CBLN2, CCBE1, CCL19, CCN1, CCN4, CCNA2, CCND1, CCR1, CCR3, CD2, CD27, CD34, CD80, CD83, CDH15, CDH3, CDH4, CDH5, CDK1, CDK6…
GO:0001818	negative regulation of cytokine production	GO_BiologicalProcess-EBI-UniProt-GOA-ACAP-ARAP_25.05.2022_00h00	1.35756e-07	0.000357038	8.12674e-21	4.22591e-19	[3, 4, 5, 6, 7]	Group38	28.9037	87	[ABCD2, ACOD1, ANGPT1, ANXA1, APLP2, APOD, ARG1, ATP2B1, BANK1, BCL3, BCL6, BPI, C1QTNF3, C5AR2, CD200, CD34, CD83, CD96, CDH15, CDH3, CHID1, CX3CR1, DICER1, ELANE, EPHA2, EPHB2, ERRFI1, EZR, F2RL1, FCGR1BP, FN1, GATA6, GBP1, GBP7, GPR18, GSTP1, HLA-DRB1, IFNB1, IFNG, IL10, IL12B, IL1R2, IL23A, IL33, IL6, INHA, INHBB, KLF4, LAG3, LBP, LEF1, LILRA4, LILRA5, LILRB4, LTF, MMP8, NLRP3, NMB, NMBR, NOD…
GO:0044260	cellular macromolecule metabolic process	GO_BiologicalProcess-EBI-UniProt-GOA-ACAP-ARAP_25.05.2022_00h00	4.61848e-08	0.000122436	7.56681e-07	1.51336e-05	[3, 4]	Group39	13.6609	456	[AASS, ABCA1, ABCA2, ABCB10, ACHE, ACVRL1, ADAMTS12, ADRA2A, AHSP, ALAS1, ALAS2, ALG10B, ALOX12B, ALYREF, ANAPC11, ANAPC15, ANKRD31, ANKRD9, ANKZF1, ANTXR1, ANXA2, ANXA3, APLP1, APOB, APOBEC3A, APOBEC3B, APOBEC3D, APOBEC3F, APOE, ASB2, ASGR2, ATF4, ATG101, AUNIP, AURKA, AURKAIP1, AURKB, B3GALT5, B3GNT3, B3GNT5, B3GNT7, B4GALT2, B4GALT6, BANK1, BCL3, BCL6, BGN, BMP2, BMPR1B, BTG2, BUD23, C14orf39,…
GO:0006518	peptide metabolic process	GO_BiologicalProcess-EBI-UniProt-GOA-ACAP-ARAP_25.05.2022_00h00	1.61499e-05	0.0406817	7.56681e-07	1.51336e-05	[4, 5]	Group39	11.8085	111	[ABCA2, AEBP1, APH1B, APLP1, APOE, ATF4, AURKAIP1, BANK1, BCL3, BTG2, CARNS1, CHAC1, CHAC2, CLIC5, CMA1, CPE, CPM, CTSG, CTSH, CTSL, CTSZ, DAPK1, DCP1B, DHFR, DIO2, DLGAP3, ECE2, EIF4A3, EIF4H, EIF5A, ELANE, ELOB, ELOF1, ENC1, ENPEP, ERBB2, ETF1, GDF15, GGT1, GSPT2, GSTM2, GSTM5, GSTO1, GSTP1, HAGH, HPGDS, HSPB1, IFNG, IGFBP5, IL6, KBTBD8, KLHL25, LNPEP, MME, MRPL11, MRPL12, MRPL14, MRPL21, MRPL3…
GO:0034645	cellular macromolecule biosynthetic process	GO_BiologicalProcess-EBI-UniProt-GOA-ACAP-ARAP_25.05.2022_00h00	1.61903e-05	0.0407671	7.56681e-07	1.51336e-05	[4, 5]	Group39	12.4378	150	[ABCA1, ABCA2, ABCB10, ALAS1, ALAS2, ALG10B, ALOX12B, APLP1, APOB, APOE, ATF4, ATG101, AURKAIP1, B3GALT5, B3GNT3, B3GNT5, B3GNT7, B4GALT2, B4GALT6, BANK1, BCL3, BMPR1B, BTG2, CCL19, CHST3, CHST7, CTNNB1, DAPK1, DCP1B, DDOST, DHFR, DIO2, DLGAP3, DPM3, DPY19L2, DPY19L4, EIF4A3, EIF4H, EIF5A, ELOB, ELOF1, ENC1, ERBB2, ETF1, EXT1, FOXL1, FUT1, FUT2, FUT6, GAL3ST1, GAL3ST4, GATA1, GCNT1, GDF15, GFPT2,…
GO:0043604	amide biosynthetic process	GO_BiologicalProcess-EBI-UniProt-GOA-ACAP-ARAP_25.05.2022_00h00	2.41509e-06	0.00625024	7.56681e-07	1.51336e-05	[5]	Group39	11.2832	102	[ACAT1, ACSBG1, ACSL1, ALOX12B, APLP1, ARG1, ASS1, ATF4, AURKAIP1, B4GALT6, BANK1, BCL3, BTG2, CARNS1, CCN1, CCNA2, CHAC1, CHAC2, CPS1, DAPK1, DCP1B, DHFR, DIO2, DLGAP3, EIF4A3, EIF4H, EIF5A, ELANE, ELOB, ELOF1, ELOVL3, ELOVL4, ELOVL7, ENC1, ERBB2, ETF1, FA2H, GAL3ST1, GDF15, GGT1, GSPT2, HAGH, HSPB1, IGFBP5, IL6, KBTBD8, KLHL25, MLYCD, MPC2, MRPL11, MRPL12, MRPL14, MRPL21, MRPL33, MRPL47, MRPL54…
GO:0006412	translation	GO_BiologicalProcess-EBI-UniProt-GOA-ACAP-ARAP_25.05.2022_00h00	6.36047e-09	1.6957e-05	7.56681e-07	1.51336e-05	[4, 5, 6, 7]	Group39	9.36639	68	[APLP1, ATF4, AURKAIP1, BANK1, BCL3, BTG2, DAPK1, DCP1B, DHFR, DIO2, DLGAP3, EIF4A3, EIF4H, EIF5A, ELOB, ELOF1, ENC1, ERBB2, ETF1, GDF15, GSPT2, HSPB1, IGFBP5, IL6, KBTBD8, KLHL25, MRPL11, MRPL12, MRPL14, MRPL21, MRPL33, MRPL47, MRPL54, MRPL55, MRPS21, MSI2, MTRFR, NANOS1, NOCT, PARS2, PATL2, PKM, PPP1R15A, PPP1R15B, PRG3, PTAFR, PURA, RARA, RBM24, RGS2, RPL21, RPL39L, RPL41, RPS16, RPS19, RPS21,…
GO:0043043	peptide biosynthetic process	GO_BiologicalProcess-EBI-UniProt-GOA-ACAP-ARAP_25.05.2022_00h00	2.868e-07	0.000752276	7.56681e-07	1.51336e-05	[5, 6]	Group39	10.2767	78	[APLP1, ATF4, AURKAIP1, BANK1, BCL3, BTG2, CARNS1, CHAC1, CHAC2, DAPK1, DCP1B, DHFR, DIO2, DLGAP3, EIF4A3, EIF4H, EIF5A, ELANE, ELOB, ELOF1, ENC1, ERBB2, ETF1, GDF15, GGT1, GSPT2, HAGH, HSPB1, IGFBP5, IL6, KBTBD8, KLHL25, MRPL11, MRPL12, MRPL14, MRPL21, MRPL33, MRPL47, MRPL54, MRPL55, MRPS21, MSI2, MTRFR, NANOS1, NOCT, NOD2, PARS2, PATL2, PCSK5, PKM, PPP1R15A, PPP1R15B, PRG3, PTAFR, PURA, RARA, R…
GO:0007166	cell surface receptor signaling pathway	GO_BiologicalProcess-EBI-UniProt-GOA-ACAP-ARAP_25.05.2022_00h00	7.46245e-11	2.00889e-07	1.20753e-13	5.43388e-12	[3, 4, 5]	Group40	20.9028	639	[ABCA1, ACKR1, ACOD1, ACSL1, ACVRL1, ADAM11, ADAM9, ADAMTS1, ADAMTS12, ADAMTS18, ADAP1, ADGRA2, ADGRF1, ADGRF5, ADGRG1, ADGRG2, ADGRG3, ADGRG6, ADGRG7, ADGRL2, ADGRL4, ADORA2A, ADRA2A, AFAP1L2, AGR2, AGT, AKAP3, ALK, AMOTL2, ANGPT1, ANGPT4, ANXA1, APH1B, APLN, APLP2, APOD, APOE, AR, ARC, ARG1, ARL4D, ASGR2, ATF3, ATOH8, ATP6V0C, ATP6V1C2, B9D1, BAG3, BAMBI, BANK1, BARX1, BCAR1, BCL2A1, BCL2L11, B…
GO:0070848	response to growth factor	GO_BiologicalProcess-EBI-UniProt-GOA-ACAP-ARAP_25.05.2022_00h00	1.20207e-05	0.0304845	1.20753e-13	5.43388e-12	[4]	Group40	22.8232	173	[ACVRL1, ADAM9, ADAMTS12, ADGRA2, AGT, ANXA1, ANXA3, APLN, APLP2, ARF6, ARG1, BAMBI, BCAR1, BGLAP, BMP10, BMP2, BMP5, BMP6, BMP8A, BMP8B, BMPER, BMPR1A, BMPR1B, C20orf27, CADM4, CCBE1, CCL2, CCN1, CCNA2, CD63, CDH5, CDKN2B, CHRD, CITED2, CLDN5, COL1A1, COL1A2, COL2A1, COL3A1, COL4A2, CPS1, CREB3L1, CTNNB1, CX3CR1, CXCL8, DCN, DDIT4, DLL4, DLX3, DTYMK, E2F1, EDN1, EHD1, EHD4, EIF4A3, ELAPOR2, EPHA…
GO:0071310	cellular response to organic substance	GO_BiologicalProcess-EBI-UniProt-GOA-ACAP-ARAP_25.05.2022_00h00	2.25346e-08	5.98744e-05	1.20753e-13	5.43388e-12	[4]	Group40	20.7331	526	[ABCA1, ABCA12, ABCB10, ACKR1, ACOD1, ACSL1, ACTN2, ACVRL1, ADAM9, ADAMTS12, ADCY6, ADGRA2, ADRA2A, AGR2, AGT, AGTR1, AGTRAP, AHR, AKAP6, AKR1C2, ALDH1A2, ALK, ALPL, AMIGO1, ANGPT1, ANXA1, AOC1, APLN, APLP1, APLP2, APOB, AQP1, AQP8, AR, ARF6, ARG1, ASS1, ATF3, ATF4, ATL1, ATP2B1, BAG3, BAMBI, BBC3, BCAR1, BCL11A, BCL2L11, BGLAP, BIRC5, BMP10, BMP2, BMP5, BMP6, BMP8A, BMP8B, BMPER, BMPR1A, BMPR1B,…
GO:0007167	enzyme-linked receptor protein signaling pathway	GO_BiologicalProcess-EBI-UniProt-GOA-ACAP-ARAP_25.05.2022_00h00	8.24166e-09	2.1964e-05	1.20753e-13	5.43388e-12	[4, 5, 6]	Group40	23.5977	244	[ACVRL1, ADAM9, ADAMTS12, ADGRA2, ADRA2A, AFAP1L2, AGR2, AGT, AKAP3, ALK, ANGPT1, ANGPT4, APLN, APLP2, APOD, AR, ATOH8, BAMBI, BCAR1, BLK, BLNK, BMP10, BMP2, BMP3, BMP5, BMP6, BMP8A, BMP8B, BMPER, BMPR1A, BMPR1B, BTC, C20orf27, CADM4, CCBE1, CCN1, CCN3, CCNA2, CD63, CD7, CDH15, CDH3, CDH5, CDKN2B, CHRD, CHRNA3, CITED2, CLDN5, CLNK, CNKSR1, COL1A1, COL1A2, COL3A1, COL4A1, COL4A2, COL4A3, CREB3L1, …
GO:0071363	cellular response to growth factor stimulus	GO_BiologicalProcess-EBI-UniProt-GOA-ACAP-ARAP_25.05.2022_00h00	1.22893e-05	0.0311411	1.20753e-13	5.43388e-12	[5]	Group40	23.0028	167	[ACVRL1, ADAM9, ADAMTS12, ADGRA2, AGT, ANXA1, APLN, APLP2, ARF6, ARG1, BAMBI, BCAR1, BGLAP, BMP10, BMP2, BMP5, BMP6, BMP8A, BMP8B, BMPER, BMPR1A, BMPR1B, C20orf27, CADM4, CCBE1, CCL2, CCN1, CCNA2, CD63, CDH5, CDKN2B, CHRD, CITED2, CLDN5, COL1A1, COL1A2, COL2A1, COL3A1, COL4A2, CPS1, CREB3L1, CTNNB1, CX3CR1, CXCL8, DCN, DDIT4, DLL4, DLX3, DTYMK, E2F1, EDN1, EHD1, EHD4, EIF4A3, ELAPOR2, EPN2, ERBB2…
GO:0007169	transmembrane receptor protein tyrosine kinase signaling pathway	GO_BiologicalProcess-EBI-UniProt-GOA-ACAP-ARAP_25.05.2022_00h00	7.02579e-06	0.0179579	1.20753e-13	5.43388e-12	[5, 6, 7]	Group40	23.5474	154	[ADAMTS12, ADGRA2, ADRA2A, AFAP1L2, AGR2, AGT, ALK, ANGPT1, ANGPT4, APLN, APOD, AR, BCAR1, BLK, BLNK, BMP2, BMP5, BTC, CADM4, CCBE1, CD63, CD7, CDH15, CDH3, CHRNA3, CLNK, CNKSR1, COL1A1, COL4A1, COL4A2, COL4A3, CREB3L1, CSF1, CSRNP1, CTNNB1, DCN, DDIT4, EFEMP1, EFNA2, EFS, EGF, EPGN, EPHA10, EPHA2, EPHB2, EPHB3, EPN2, ERBB2, EREG, ERFE, ERRFI1, ESM1, EXT1, F7, FAM20C, FAM83A, FAM83B, FFAR3, FGF13…
GO:0009593	detection of chemical stimulus	GO_BiologicalProcess-EBI-UniProt-GOA-ACAP-ARAP_25.05.2022_00h00	5.56778e-11	1.49996e-07	7.0242e-07	1.47508e-05	[3]	Group41	7.16981	38	[ASIC3, CLEC7A, GNAT1, KCNMB4, LBP, NOD2, OR13C3, OR13C9, OR1L8, OR2AJ1, OR2AK2, OR2B6, OR2G2, OR2G3, OR2L13, OR2L2, OR2L3, OR2L5, OR2M3, OR2M4, OR4D1, OR52H1, OR52N1, OR52N2, OR52N4, OR6N2, OR7D2, RTP4, SOD2, SYT1, TAS2R10, TAS2R19, TAS2R20, TAS2R3, TAS2R31, TAS2R4, TAS2R5, TGFB3]
GO:0050906	detection of stimulus involved in sensory perception	GO_BiologicalProcess-EBI-UniProt-GOA-ACAP-ARAP_25.05.2022_00h00	1.49127e-07	0.000391905	7.0242e-07	1.47508e-05	[3, 5]	Group41	9.09091	51	[ASIC3, CACNA1F, COL11A1, CXCL12, CXCR4, EYS, GNAT1, GRIK2, GRIK5, GUCY2F, KCNQ1, KIT, MMP24, NTSR1, OR13C3, OR13C9, OR1L8, OR2AJ1, OR2AK2, OR2B6, OR2G2, OR2G3, OR2L13, OR2L2, OR2L3, OR2L5, OR2M3, OR2M4, OR4D1, OR52H1, OR52N1, OR52N2, OR52N4, OR6N2, OR7D2, PDZD7, PHF24, PJVK, PPEF2, PRPH2, RHO, RTP4, STRC, TAS2R10, TAS2R19, TAS2R20, TAS2R3, TAS2R31, TAS2R4, TAS2R5, TNF]
GO:0007606	sensory perception of chemical stimulus	GO_BiologicalProcess-EBI-UniProt-GOA-ACAP-ARAP_25.05.2022_00h00	1.19425e-11	3.22209e-08	7.0242e-07	1.47508e-05	[5]	Group41	7.07804	39	[ASIC3, BBS1, C5AR1, CALHM3, GNAT1, LEF1, NAV2, NCAM2, OR13C3, OR13C9, OR1L8, OR2AJ1, OR2AK2, OR2B6, OR2G2, OR2G3, OR2L13, OR2L2, OR2L3, OR2L5, OR2M3, OR2M4, OR4D1, OR52H1, OR52N1, OR52N2, OR52N4, OR6N2, OR7D2, PDE4A, RTP4, TAS2R10, TAS2R19, TAS2R20, TAS2R3, TAS2R31, TAS2R4, TAS2R5, VN1R1]
GO:0050907	detection of chemical stimulus involved in sensory perception	GO_BiologicalProcess-EBI-UniProt-GOA-ACAP-ARAP_25.05.2022_00h00	3.75485e-12	1.01343e-08	7.0242e-07	1.47508e-05	[4, 6]	Group41	6.32653	31	[ASIC3, GNAT1, OR13C3, OR13C9, OR1L8, OR2AJ1, OR2AK2, OR2B6, OR2G2, OR2G3, OR2L13, OR2L2, OR2L3, OR2L5, OR2M3, OR2M4, OR4D1, OR52H1, OR52N1, OR52N2, OR52N4, OR6N2, OR7D2, RTP4, TAS2R10, TAS2R19, TAS2R20, TAS2R3, TAS2R31, TAS2R4, TAS2R5]
GO:0007608	sensory perception of smell	GO_BiologicalProcess-EBI-UniProt-GOA-ACAP-ARAP_25.05.2022_00h00	5.58162e-14	1.51485e-10	7.0242e-07	1.47508e-05	[6]	Group41	5.35332	25	[BBS1, NAV2, NCAM2, OR13C3, OR13C9, OR1L8, OR2AJ1, OR2AK2, OR2B6, OR2G2, OR2G3, OR2L13, OR2L2, OR2L3, OR2L5, OR2M3, OR2M4, OR4D1, OR52H1, OR52N1, OR52N2, OR52N4, OR6N2, OR7D2, PDE4A]
GO:0050911	detection of chemical stimulus involved in sensory perception of smell	GO_BiologicalProcess-EBI-UniProt-GOA-ACAP-ARAP_25.05.2022_00h00	1.3044e-14	3.54536e-11	7.0242e-07	1.47508e-05	[5, 7]	Group41	4.79452	21	[OR13C3, OR13C9, OR1L8, OR2AJ1, OR2AK2, OR2B6, OR2G2, OR2G3, OR2L13, OR2L2, OR2L3, OR2L5, OR2M3, OR2M4, OR4D1, OR52H1, OR52N1, OR52N2, OR52N4, OR6N2, OR7D2]
GO:0004984	olfactory receptor activity	GO_BiologicalProcess-EBI-UniProt-GOA-ACAP-ARAP_25.05.2022_00h00	1.8783e-14	5.10147e-11	7.0242e-07	1.47508e-05	[6, 8]	Group41	4.81651	21	[OR13C3, OR13C9, OR1L8, OR2AJ1, OR2AK2, OR2B6, OR2G2, OR2G3, OR2L13, OR2L2, OR2L3, OR2L5, OR2M3, OR2M4, OR4D1, OR52H1, OR52N1, OR52N2, OR52N4, OR6N2, OR7D2]
GO:0016570	histone modification	GO_BiologicalProcess-EBI-UniProt-GOA-ACAP-ARAP_25.05.2022_00h00	9.93384e-06	0.0252717	1.17982e-06	2.0057e-05	[5, 6]	Group42	10.0746	54	[AASS, APLNR, AURKA, AURKB, BCL6, CAMK1, CCNA2, CDK1, CTNNB1, ELK4, H1-2, H1-3, H1-4, H1-5, H3-3B, HASPIN, HOPX, HSF4, IGF2, ING2, INSL6, IRF4, JADE2, JMJD6, KALRN, KAT2A, KDM4D, KMT2B, LEF1, LIF, LMNA, MAGI1, MECOM, N6AMT1, NANOS1, NAP1L2, NCAPG2, NNMT, PARK7, PAX5, PRDM1, PRKD1, RAD51, RAG1, RCOR3, SDR16C5, SF3B5, SNAI2, TBR1, UCN, USP51, VEGFA, WDR5B, ZNF83]
GO:0043543	protein acylation	GO_BiologicalProcess-EBI-UniProt-GOA-ACAP-ARAP_25.05.2022_00h00	4.01388e-06	0.0103277	1.17982e-06	2.0057e-05	[5, 6]	Group42	7.53425	22	[CAMK1, ESCO2, IRF4, JADE2, KALRN, KAT2A, KLF15, LEF1, LIF, NAA38, NANOS1, NAP1L2, NUPR1, PARK7, SDR16C5, SELENOK, SF3B5, SNAI2, SPHK1, ZDHHC19, ZDHHC21, ZDHHC23]
GO:0006473	protein acetylation	GO_BiologicalProcess-EBI-UniProt-GOA-ACAP-ARAP_25.05.2022_00h00	1.55754e-05	0.0392656	1.17982e-06	2.0057e-05	[6, 7]	Group42	7.25806	18	[CAMK1, ESCO2, IRF4, JADE2, KALRN, KAT2A, KLF15, LEF1, LIF, NAA38, NANOS1, NAP1L2, NUPR1, PARK7, SDR16C5, SF3B5, SNAI2, SPHK1]
GO:0018205	peptidyl-lysine modification	GO_BiologicalProcess-EBI-UniProt-GOA-ACAP-ARAP_25.05.2022_00h00	8.65264e-06	0.0220556	1.17982e-06	2.0057e-05	[6, 7]	Group42	9.41704	42	[BCL11A, CAMK1, CBX4, CDKN2A, CTH, CTNNB1, H1-2, H1-3, H1-4, H1-5, INSL6, IRF4, JADE2, JMJD6, KALRN, KAT2A, KDM4D, KLF15, KMT2B, LEF1, LIF, LMNA, LOXL1, LOXL4, N6AMT1, NANOS1, NAP1L2, NDUFAB1, NNMT, PARK7, PAX5, RASD2, RNF212B, SAE1, SDR16C5, SENP7, SF3B5, SNAI2, STX1A, SUMO1, VSIG2, WDR5B]
GO:0006475	internal protein amino acid acetylation	GO_BiologicalProcess-EBI-UniProt-GOA-ACAP-ARAP_25.05.2022_00h00	6.48834e-06	0.0166296	1.17982e-06	2.0057e-05	[7, 8]	Group42	6.19048	13	[CAMK1, IRF4, JADE2, KALRN, KAT2A, LEF1, LIF, NANOS1, NAP1L2, PARK7, SDR16C5, SF3B5, SNAI2]
GO:0018394	peptidyl-lysine acetylation	GO_BiologicalProcess-EBI-UniProt-GOA-ACAP-ARAP_25.05.2022_00h00	6.57054e-06	0.0168337	1.17982e-06	2.0057e-05	[7, 8]	Group42	6.39269	14	[CAMK1, IRF4, JADE2, KALRN, KAT2A, KLF15, LEF1, LIF, NANOS1, NAP1L2, PARK7, SDR16C5, SF3B5, SNAI2]
GO:0018393	internal peptidyl-lysine acetylation	GO_BiologicalProcess-EBI-UniProt-GOA-ACAP-ARAP_25.05.2022_00h00	9.01662e-06	0.0229653	1.17982e-06	2.0057e-05	[8, 9]	Group42	6.25	13	[CAMK1, IRF4, JADE2, KALRN, KAT2A, LEF1, LIF, NANOS1, NAP1L2, PARK7, SDR16C5, SF3B5, SNAI2]
GO:0023056	positive regulation of signaling	GO_BiologicalProcess-EBI-UniProt-GOA-ACAP-ARAP_25.05.2022_00h00	3.31355e-08	8.79086e-05	3.16885e-10	1.07741e-08	[2, 3, 4]	Group43	21.5225	393	[ACVRL1, ADAM9, ADGRA2, ADGRG1, ADORA2A, ADRA2A, AFAP1L2, AGR2, AGT, AKAP6, AKR1C2, AKT3, ALK, ALKAL2, ALOX12B, ANGPT1, ANTXR1, ANXA2, APLP2, APOE, AR, ARC, ARHGEF5, ATF3, ATP6V0C, ATP6V1C2, AURKB, AVPI1, AVPR1B, BAMBI, BANK1, BBC3, BCL2L11, BIRC5, BLK, BMP10, BMP2, BMP3, BMP5, BMP6, BMP8A, BMP8B, BMPER, BMPR1A, BMPR1B, BTC, C10orf71, C1QTNF1, C1QTNF3, C20orf27, C5AR1, C5AR2, CA2, CACNB2, CAVIN3,…
GO:0010647	positive regulation of cell communication	GO_BiologicalProcess-EBI-UniProt-GOA-ACAP-ARAP_25.05.2022_00h00	2.19844e-08	5.84785e-05	3.16885e-10	1.07741e-08	[3, 4, 5]	Group43	21.5815	393	[ACVRL1, ADAM9, ADGRA2, ADGRG1, ADORA2A, ADRA2A, AFAP1L2, AGR2, AGT, AKAP6, AKR1C2, AKT3, ALK, ALKAL2, ALOX12B, ANGPT1, ANK3, ANTXR1, APLP2, APOE, AR, ARC, ARHGEF5, ATF3, ATP6V0C, ATP6V1C2, AURKB, AVPI1, AVPR1B, BAMBI, BANK1, BBC3, BCL2L11, BIRC5, BLK, BMP10, BMP2, BMP3, BMP5, BMP6, BMP8A, BMP8B, BMPER, BMPR1A, BMPR1B, BTC, C10orf71, C1QTNF1, C1QTNF3, C20orf27, C5AR1, C5AR2, CA2, CACNB2, CAVIN3, …
GO:0035556	intracellular signal transduction	GO_BiologicalProcess-EBI-UniProt-GOA-ACAP-ARAP_25.05.2022_00h00	2.6504e-06	0.00684598	3.16885e-10	1.07741e-08	[3, 4, 5]	Group43	19.9005	560	[ABCA1, ADAM9, ADCY6, ADGRG1, ADGRG3, ADGRG6, ADM, ADRA2A, AEN, AGT, AGTR1, AHR, AKAP11, AKAP6, AKR1C2, AKT3, ALK, ALKAL2, ALOX12B, ALPK3, AMOT, ANAPC15, ANGPT1, ANTXR1, APBB2, APLNR, APOE, AQP1, AR, ARF6, ARHGAP20, ARHGAP28, ARHGAP29, ARHGAP5, ARHGEF10L, ARHGEF15, ARHGEF17, ARHGEF5, ASB11, ASB2, ATF3, ATF4, AURKA, AURKAIP1, AURKB, AVPI1, AVPR1A, AVPR1B, BANK1, BBC3, BCL2A1, BCL2L11, BCL3, BCL6, …
GO:0009967	positive regulation of signal transduction	GO_BiologicalProcess-EBI-UniProt-GOA-ACAP-ARAP_25.05.2022_00h00	8.03095e-08	0.000212017	3.16885e-10	1.07741e-08	[3, 4, 5, 6]	Group43	21.7097	353	[ACVRL1, ADAM9, ADGRA2, ADGRG1, ADORA2A, ADRA2A, AFAP1L2, AGR2, AGT, AKAP6, AKR1C2, AKT3, ALK, ALKAL2, ALOX12B, ANGPT1, ANTXR1, APLP2, APOE, AR, ARHGEF5, ATF3, ATP6V0C, ATP6V1C2, AURKB, AVPI1, AVPR1B, BAMBI, BANK1, BBC3, BCL2L11, BIRC5, BMP10, BMP2, BMP3, BMP5, BMP6, BMP8A, BMP8B, BMPER, BMPR1A, BMPR1B, BTC, C10orf71, C1QTNF1, C20orf27, C5AR1, C5AR2, CAVIN3, CCBE1, CCL13, CCL19, CCL2, CCL20, CCL2…
GO:0043408	regulation of MAPK cascade	GO_BiologicalProcess-EBI-UniProt-GOA-ACAP-ARAP_25.05.2022_00h00	1.1334e-05	0.0287771	3.16885e-10	1.07741e-08	[5, 6, 7]	Group43	23.0556	166	[ADAM9, ADRA2A, AGT, ALK, ALKAL2, ALOX12B, ANGPT1, APOE, AR, ARHGEF5, ATF3, AVPI1, AVPR1B, BANK1, BMP2, BMPER, C1QTNF1, C5AR1, C5AR2, CAVIN3, CCL13, CCL19, CCL2, CCL20, CCL26, CCL7, CCL8, CCN1, CCNA2, CCR1, CD27, CHI3L1, CTNNB1, DIRAS2, DNAJA1, DUSP1, DUSP19, DUSP2, DUSP26, DUSP4, DUSP5, DUSP9, EDA2R, EDAR, EDN1, EGF, ELANE, EPGN, EPHA2, EPHB2, ERBB2, ERN2, ERRFI1, EZR, F2R, F2RL1, FAM83D, FBLN1,…
GO:0042325	regulation of phosphorylation	GO_BiologicalProcess-EBI-UniProt-GOA-ACAP-ARAP_25.05.2022_00h00	5.7968e-06	0.0148746	3.16885e-10	1.07741e-08	[6, 7]	Group43	21.4072	286	[ACSL1, ACVRL1, ADAM9, ADORA2A, ADRA2A, AFAP1L2, AGT, ALK, ALKAL2, ANGPT1, ANGPT4, APLNR, APOE, AR, ARHGEF5, ARR3, AURKB, BANK1, BIRC5, BMP10, BMP2, BMP3, BMP5, BMP6, BMP8A, BMP8B, BMPER, BMPR1A, BMPR1B, BST1, BTC, C5AR1, CADM4, CAMK1, CAMP, CARD14, CBFA2T3, CBS, CCL19, CCN1, CCNA2, CCNB1, CCNB2, CCNB3, CCND1, CCNE1, CCNE2, CCNF, CCNO, CD19, CD40LG, CD80, CDC25A, CDC25C, CDC6, CDCA8, CDH5, CDKN1A…
GO:0001932	regulation of protein phosphorylation	GO_BiologicalProcess-EBI-UniProt-GOA-ACAP-ARAP_25.05.2022_00h00	2.45279e-06	0.00634046	3.16885e-10	1.07741e-08	[6, 7, 8]	Group43	21.9224	260	[ACSL1, ACVRL1, ADAM9, ADORA2A, ADRA2A, AFAP1L2, AGT, ALK, ALKAL2, ANGPT1, ANGPT4, APLNR, APOE, ARHGEF5, ARR3, AURKB, BANK1, BIRC5, BMP10, BMP2, BMP3, BMP5, BMP6, BMP8A, BMP8B, BMPER, BMPR1A, BMPR1B, BST1, BTC, C5AR1, CADM4, CAMK1, CAMP, CARD14, CBS, CCL19, CCN1, CCNA2, CCNB1, CCNB2, CCNB3, CCND1, CCNE1, CCNE2, CCNF, CCNO, CD40LG, CD80, CDC25A, CDC25C, CDC6, CDCA8, CDH5, CDKN1A, CDKN2A, CDKN2B, C…
GO:0055085	transmembrane transport	GO_BiologicalProcess-EBI-UniProt-GOA-ACAP-ARAP_25.05.2022_00h00	1.06388e-05	0.0270544	1.82097e-07	4.18824e-06	[2, 4]	Group44	20.6597	357	[ABCA1, ABCA12, ABCA13, ABCA2, ABCA4, ABCB1, ABCB10, ABCC9, ABCD2, ABCG2, ACSL1, ACTN2, ADRA2A, AGT, AKAP6, ALG10B, AMIGO1, ANK3, ANKRD36C, ANO2, ANO4, ANO9, ANXA2, APLNR, APLP2, AQP1, AQP6, AQP8, ARC, ARG1, ASIC3, ATP10D, ATP13A4, ATP13A5, ATP1B2, ATP2B1, ATP2B2, ATP4B, ATP5F1E, ATP5F1EP2, ATP5MC1, ATP5MC3, ATP5ME, ATP6V0B, ATP6V0C, ATP6V1C2, ATP7B, BBC3, C1QTNF1, CA2, CABP1, CABP4, CABP5, CACNA…
GO:0006811	ion transport	GO_BiologicalProcess-EBI-UniProt-GOA-ACAP-ARAP_25.05.2022_00h00	1.24059e-07	0.000326646	1.82097e-07	4.18824e-06	[4]	Group44	21.5476	362	[ABCB1, ABCC9, ABCG2, ACTN2, ADORA2A, ADRA2A, AGT, AKAP6, ALG10B, AMIGO1, ANK3, ANKRD36C, ANO2, ANO4, ANO9, ANXA1, ANXA2, APLNR, AQP1, AQP6, ARC, ARG1, ASIC3, ATF4, ATP10D, ATP13A4, ATP13A5, ATP1B2, ATP2B1, ATP2B2, ATP4B, ATP5F1E, ATP5F1EP2, ATP5MC1, ATP5MC3, ATP5ME, ATP6V0B, ATP6V0C, ATP6V1C2, ATP7B, AVPR1A, AVPR1B, BBC3, CA2, CABP1, CABP4, CABP5, CACNA1A, CACNA1E, CACNA1F, CACNA1G, CACNA2D3, CA…
GO:0022857	transmembrane transporter activity	GO_BiologicalProcess-EBI-UniProt-GOA-ACAP-ARAP_25.05.2022_00h00	4.81211e-06	0.0123623	1.82097e-07	4.18824e-06	[3, 5]	Group44	21.2692	305	[ABCA1, ABCA12, ABCA13, ABCA2, ABCA4, ABCB1, ABCB10, ABCC9, ABCD2, ABCG2, ACTN2, ADRA2A, AKAP6, ALG10B, AMIGO1, ANK3, ANKRD36C, ANO2, ANO4, ANO9, ANXA2, AQP1, AQP6, AQP8, ARC, ASIC3, ATP13A4, ATP13A5, ATP1B2, ATP2B1, ATP2B2, ATP4B, ATP5F1E, ATP5F1EP2, ATP5MC1, ATP5MC3, ATP5ME, ATP6V0B, ATP6V0C, ATP6V1C2, ATP7B, CABP1, CABP4, CABP5, CACNA1A, CACNA1E, CACNA1F, CACNA1G, CACNA2D3, CACNB2, CALHM3, CAT…
GO:0034220	ion transmembrane transport	GO_BiologicalProcess-EBI-UniProt-GOA-ACAP-ARAP_25.05.2022_00h00	1.77587e-05	0.0446808	1.82097e-07	4.18824e-06	[3, 5]	Group44	21.1684	279	[ABCB1, ABCC9, ABCG2, ACTN2, ADRA2A, AGT, AKAP6, ALG10B, AMIGO1, ANK3, ANKRD36C, ANO2, ANO4, ANO9, ANXA2, APLNR, AQP1, AQP6, ARC, ARG1, ASIC3, ATP10D, ATP13A4, ATP13A5, ATP1B2, ATP2B1, ATP2B2, ATP4B, ATP5F1E, ATP5F1EP2, ATP5MC1, ATP5MC3, ATP5ME, ATP6V0B, ATP6V0C, ATP6V1C2, ATP7B, BBC3, CABP1, CABP4, CABP5, CACNA1A, CACNA1E, CACNA1F, CACNA1G, CACNA2D3, CACNB2, CALHM3, CATSPER2, CBARP, CCL19, CCL2,…
GO:0043269	regulation of ion transport	GO_BiologicalProcess-EBI-UniProt-GOA-ACAP-ARAP_25.05.2022_00h00	1.26443e-07	0.000332799	1.82097e-07	4.18824e-06	[4, 5]	Group44	24.2261	180	[ABCB1, ABCC9, ACTN2, ADORA2A, ADRA2A, AGT, AKAP6, ALG10B, AMIGO1, ANK3, ANO9, APLNR, ARC, ARG1, ATF4, ATP1B2, ATP2B1, AVPR1A, AVPR1B, CA2, CABP1, CABP4, CABP5, CACNA1A, CACNA1E, CACNA1F, CACNA1G, CACNA2D3, CACNB2, CATSPER2, CBARP, CCL2, CCR1, CD19, CD63, CEBPB, CES1, CFH, CHRNA3, CHRNA6, CLCNKA, CLIC5, CNR1, CPAMD8, CRHBP, CTNNB1, CXCL10, CXCL11, CXCL12, CXCL9, CXCR4, DAPK1, DPP6, EDN1, EDNRA, E…
GO:0006812	cation transport	GO_BiologicalProcess-EBI-UniProt-GOA-ACAP-ARAP_25.05.2022_00h00	1.38121e-06	0.00359116	1.82097e-07	4.18824e-06	[5]	Group44	21.8028	283	[ABCC9, ACTN2, ADORA2A, ADRA2A, AGT, AKAP6, ALG10B, AMIGO1, ANK3, ANXA2, APLNR, AQP1, ARC, ARG1, ASIC3, ATF4, ATP10D, ATP13A4, ATP13A5, ATP1B2, ATP2B1, ATP2B2, ATP4B, ATP5F1E, ATP5F1EP2, ATP5MC1, ATP5MC3, ATP5ME, ATP6V0B, ATP6V0C, ATP6V1C2, ATP7B, BBC3, CABP1, CABP4, CABP5, CACNA1A, CACNA1E, CACNA1F, CACNA1G, CACNA2D3, CACNB2, CALHM3, CATSPER2, CBARP, CCL19, CCL2, CCL8, CCR1, CD19, CD63, CFH, CHR…
GO:0098655	cation transmembrane transport	GO_BiologicalProcess-EBI-UniProt-GOA-ACAP-ARAP_25.05.2022_00h00	1.35823e-05	0.034336	1.82097e-07	4.18824e-06	[4, 6]	Group44	21.7757	233	[ABCC9, ACTN2, ADRA2A, AGT, AKAP6, ALG10B, AMIGO1, ANK3, ANXA2, APLNR, AQP1, ARC, ARG1, ASIC3, ATP13A4, ATP13A5, ATP1B2, ATP2B1, ATP2B2, ATP4B, ATP5F1E, ATP5F1EP2, ATP5MC1, ATP5MC3, ATP5ME, ATP6V0B, ATP6V0C, ATP6V1C2, ATP7B, BBC3, CABP1, CABP4, CABP5, CACNA1A, CACNA1E, CACNA1F, CACNA1G, CACNA2D3, CACNB2, CALHM3, CATSPER2, CBARP, CCL19, CCL2, CD19, CD63, CFH, CHRNA3, CHRNA6, CHRNE, CLDN16, CNGA1, …
GO:0008324	cation transmembrane transporter activity	GO_BiologicalProcess-EBI-UniProt-GOA-ACAP-ARAP_25.05.2022_00h00	1.82092e-05	0.0457416	1.82097e-07	4.18824e-06	[5, 7]	Group44	22.1734	202	[ABCC9, ACTN2, ADRA2A, AKAP6, ALG10B, AMIGO1, ANK3, ANXA2, AQP1, ARC, ASIC3, ATP13A4, ATP13A5, ATP1B2, ATP2B1, ATP2B2, ATP4B, ATP5F1E, ATP5F1EP2, ATP5MC1, ATP5MC3, ATP5ME, ATP6V0B, ATP6V0C, ATP6V1C2, ATP7B, CABP1, CABP4, CABP5, CACNA1A, CACNA1E, CACNA1F, CACNA1G, CACNA2D3, CACNB2, CALHM3, CATSPER2, CBARP, CCL2, CFH, CHRNA3, CHRNA6, CHRNE, CLDN16, CNGA1, CNR1, COX5B, COX6A1, COX7A1, COX7B, COX8A, …
GO:0019725	cellular homeostasis	GO_BiologicalProcess-EBI-UniProt-GOA-ACAP-ARAP_25.05.2022_00h00	3.04865e-06	0.00786856	3.09675e-13	1.36257e-11	[2, 4]	Group45	23.0012	187	[ABCA12, ABCA2, ADRA2A, AGT, AKAP6, ALAS2, ALDOA, ALPL, ANKRD9, APLNR, APOE, AQP1, ATF4, ATP13A4, ATP13A5, ATP1B2, ATP2B1, ATP2B2, ATP4B, ATP6V0B, ATP6V0C, ATP7B, AVPR1A, AVPR1B, BAG3, BBC3, BIRC5, BMP6, BOLA2B, BOLA3, BRSK2, C1QTNF3, CA2, CALCB, CCL13, CCL19, CCL2, CCL7, CCL8, CCR1, CD19, CDH5, CHKB, CKB, CLDN16, CLN6, CMA1, CTRC, CXCL10, CXCL11, CXCL12, CXCL9, DEDD2, DGAT2, EDN1, EDNRA, ELANE, …
GO:0042592	homeostatic process	GO_BiologicalProcess-EBI-UniProt-GOA-ACAP-ARAP_25.05.2022_00h00	3.09675e-13	8.3891e-10	3.09675e-13	1.36257e-11	[3]	Group45	23.1323	418	[ABCA1, ABCA12, ABCA2, ABCA4, ABCB10, ABHD5, ACHE, ACOX2, ACSL1, ADCY6, ADGRF5, ADGRG1, ADM, ADORA2A, ADRA2A, AGT, AGTR1, AHSP, AKAP11, AKAP6, AKT3, ALAS1, ALAS2, ALDOA, ALK, ALOX12B, ALPK3, ALPL, ANGPT1, ANGPTL4, ANK3, ANKRD9, ANXA1, APBB2, APLNR, APLP2, APOB, APOE, AQP1, AQP6, ARHGEF5, ASGR2, ATF4, ATP13A4, ATP13A5, ATP1B2, ATP2B1, ATP2B2, ATP4B, ATP6V0B, ATP6V0C, ATP7B, AVPR1A, AVPR1B, BAG3, B…
GO:0048871	multicellular organismal homeostasis	GO_BiologicalProcess-EBI-UniProt-GOA-ACAP-ARAP_25.05.2022_00h00	4.70198e-07	0.00122957	3.09675e-13	1.36257e-11	[2, 4]	Group45	24.7906	148	[ABCA12, ABCA4, ACHE, ACSL1, ADCY6, ADGRF5, AKAP11, AKT3, ALK, ALOX12B, ALPK3, ALPL, ANGPT1, APBB2, APLP2, AQP1, AQP6, ATF4, ATP1B2, BBS1, BBS10, BGLAP, BMP6, BMP8A, CCDC154, CD34, CDH15, CDH3, CDH5, CDHR1, CEBPB, CEL, CFH, CHMP4B, CLDN5, CNR1, COL2A1, COL3A1, CSF1, CTNNB1, CTSH, CXADR, CXCR4, CYP26B1, DIO2, ELOVL3, EPAS1, ESAM, EXT1, F2R, FA2H, FABP4, FABP5, FCGR1BP, FMO1, FMO2, FMO4, G0S2, GADD…
GO:0048878	chemical homeostasis	GO_BiologicalProcess-EBI-UniProt-GOA-ACAP-ARAP_25.05.2022_00h00	8.05623e-08	0.000212604	3.09675e-13	1.36257e-11	[4]	Group45	22.8546	253	[ABCA1, ABCA12, ABCA2, ABHD5, ACOX2, ADCY6, ADGRF5, ADM, ADORA2A, ADRA2A, AGT, AGTR1, AKAP11, AKAP6, ALAS2, ALOX12B, ALPL, ANGPTL4, ANK3, ANKRD9, APLNR, APLP2, APOB, APOE, AQP1, AQP6, ASGR2, ATF4, ATP13A4, ATP13A5, ATP1B2, ATP2B1, ATP2B2, ATP4B, ATP6V0B, ATP6V0C, ATP7B, AVPR1A, AVPR1B, BBC3, BIRC5, BMP6, BOLA2B, BOLA3, BRSK2, C1QTNF1, C1QTNF3, CA12, CA2, CALCB, CCL13, CCL19, CCL7, CCL8, CCN4, CCR…
GO:0050801	ion homeostasis	GO_BiologicalProcess-EBI-UniProt-GOA-ACAP-ARAP_25.05.2022_00h00	1.76511e-07	0.000463164	3.09675e-13	1.36257e-11	[5]	Group45	24.6596	163	[ADM, ADORA2A, AGT, AGTR1, AKAP6, ALAS2, ALPL, ANK3, ANKRD9, APLNR, APOE, ATF4, ATP13A4, ATP13A5, ATP1B2, ATP2B1, ATP2B2, ATP4B, ATP6V0B, ATP6V0C, ATP7B, AVPR1A, AVPR1B, BBC3, BMP6, BOLA2B, BOLA3, CA12, CA2, CALCB, CCL13, CCL19, CCL7, CCL8, CCR1, CD19, CDH5, CHKB, CKB, CLDN16, CLN6, CNNM1, CPS1, CTRC, CXCL10, CXCL11, CXCL12, CXCL9, EDN1, EDNRA, ELANE, EPAS1, EPB42, ERFE, EXT1, F2R, FAM20A, FGF13,…
GO:0055080	cation homeostasis	GO_BiologicalProcess-EBI-UniProt-GOA-ACAP-ARAP_25.05.2022_00h00	5.47462e-07	0.00143052	3.09675e-13	1.36257e-11	[6]	Group45	24.5253	155	[ADM, ADORA2A, AGT, AGTR1, AKAP6, ALAS2, ALPL, ANK3, ANKRD9, APLNR, APOE, ATF4, ATP13A4, ATP13A5, ATP1B2, ATP2B1, ATP2B2, ATP4B, ATP6V0B, ATP6V0C, ATP7B, AVPR1A, AVPR1B, BBC3, BMP6, BOLA2B, BOLA3, CA2, CALCB, CCL13, CCL19, CCL7, CCL8, CCR1, CD19, CDH5, CLDN16, CLN6, CNNM1, CTRC, CXCL10, CXCL11, CXCL12, CXCL9, EDN1, EDNRA, ELANE, EPAS1, EPB42, ERFE, EXT1, F2R, FAM20A, FGF13, FGF2, FTL, GLRX5, GP5,…
GO:0098771	inorganic ion homeostasis	GO_BiologicalProcess-EBI-UniProt-GOA-ACAP-ARAP_25.05.2022_00h00	5.68891e-07	0.00148538	3.09675e-13	1.36257e-11	[6]	Group45	24.3827	158	[ADM, ADORA2A, AGT, AGTR1, AKAP6, ALAS2, ALPL, ANK3, ANKRD9, APLNR, APOE, ATF4, ATP13A4, ATP13A5, ATP1B2, ATP2B1, ATP2B2, ATP4B, ATP6V0B, ATP6V0C, ATP7B, AVPR1A, AVPR1B, BBC3, BMP6, BOLA2B, BOLA3, CA12, CA2, CALCB, CCL13, CCL19, CCL7, CCL8, CCR1, CD19, CDH5, CHKB, CKB, CLDN16, CLN6, CNNM1, CTRC, CXCL10, CXCL11, CXCL12, CXCL9, EDN1, EDNRA, ELANE, EPAS1, EPB42, ERFE, EXT1, F2R, FAM20A, FGF13, FGF2,…
GO:0055065	metal ion homeostasis	GO_BiologicalProcess-EBI-UniProt-GOA-ACAP-ARAP_25.05.2022_00h00	7.74753e-08	0.000204612	3.09675e-13	1.36257e-11	[7]	Group45	25.7299	141	[ADM, ADORA2A, AGT, AGTR1, AKAP6, ALAS2, ALPL, ANK3, ANKRD9, APLNR, APOE, ATF4, ATP13A4, ATP13A5, ATP1B2, ATP2B1, ATP2B2, ATP4B, ATP7B, AVPR1A, BBC3, BMP6, BOLA2B, BOLA3, CALCB, CCL13, CCL19, CCL7, CCL8, CCR1, CD19, CDH5, CLDN16, CNNM1, CTRC, CXCL10, CXCL11, CXCL12, CXCL9, EDN1, EDNRA, ELANE, EPAS1, EPB42, ERFE, EXT1, F2R, FAM20A, FGF13, FGF2, FTL, GLRX5, GP5, GPER1, GPR3, GRIK2, GRIK5, GRINA, GR…
GO:0023051	regulation of signaling	GO_BiologicalProcess-EBI-UniProt-GOA-ACAP-ARAP_25.05.2022_00h00	6.21919e-11	1.67483e-07	3.67734e-08	9.92883e-07	[2, 3]	Group46	20.5452	731	[ABCA1, ABCA12, ACHE, ACOD1, ACVRL1, ADAM9, ADAMTS12, ADGRA2, ADGRG1, ADGRG3, ADM, ADORA2A, ADRA2A, AFAP1, AFAP1L2, AGR2, AGT, AGTR1, AKAP6, AKR1C2, AKT3, ALK, ALKAL2, ALOX12B, AMOT, ANAPC15, ANGPT1, ANTXR1, ANXA1, ANXA2, APLN, APLNR, APLP1, APLP2, APOD, APOE, AR, ARC, ARF6, ARG1, ARHGAP20, ARHGAP28, ARHGAP29, ARHGAP5, ARHGEF10L, ARHGEF15, ARHGEF17, ARHGEF5, ARR3, ATF3, ATF4, ATP2B1, ATP2B2, ATP6…
GO:0048583	regulation of response to stimulus	GO_BiologicalProcess-EBI-UniProt-GOA-ACAP-ARAP_25.05.2022_00h00	8.45029e-08	0.000222834	3.67734e-08	9.92883e-07	[2, 3]	Group46	19.5329	828	[ABCA1, ABCB1, ACOD1, ACOX2, ACVRL1, ADAM9, ADAMTS12, ADAMTS18, ADGRA2, ADGRG1, ADGRG3, ADM, ADORA2A, ADRA2A, AFAP1, AFAP1L2, AGR2, AGT, AGTR1, AHR, AKAP6, AKR1C2, AKT3, ALK, ALKAL2, ALOX12B, ALOX5AP, AMOT, ANAPC15, ANGPT1, ANTXR1, ANXA1, ANXA2, APLN, APLNR, APLP1, APLP2, APOBEC3F, APOD, APOE, AR, ARC, ARF6, ARG1, ARHGAP20, ARHGAP28, ARHGAP29, ARHGAP5, ARHGEF10L, ARHGEF15, ARHGEF17, ARHGEF5, ARR3…
GO:0023057	negative regulation of signaling	GO_BiologicalProcess-EBI-UniProt-GOA-ACAP-ARAP_25.05.2022_00h00	2.60465e-06	0.00673041	3.67734e-08	9.92883e-07	[2, 3, 4]	Group46	21.3545	309	[ACHE, ACOD1, ADAMTS12, ADGRA2, ADGRG3, ADM, ADRA2A, AGT, APLN, APLNR, APLP1, APOD, APOE, AR, ARC, ARG1, ARR3, ATF3, AVPR1A, BAMBI, BANK1, BARX1, BCL3, BCL6, BMP2, BMP5, BMP8A, BMPER, BPIFB1, C1QTNF3, CADM4, CAVIN3, CCN3, CD22, CDKN2D, CGNL1, CHAC1, CHRD, CNR2, COL2A1, CREB3L1, CRHBP, CSF2, CTH, CTNNB1, CX3CR1, CXCL12, CXCL8, CXXC4, CYP26B1, DACT3, DCN, DDIT4, DDIT4L, DHRS3, DKK2, DKK4, DLL4, DLX…
GO:0048523	negative regulation of cellular process	GO_BiologicalProcess-EBI-UniProt-GOA-ACAP-ARAP_25.05.2022_00h00	1.3092e-05	0.0331097	3.67734e-08	9.92883e-07	[2, 3, 4]	Group46	18.7775	940	[AASS, ABCA1, ABCA12, ABCA2, ABCD2, ABI3, ACHE, ACOD1, ACTN2, ACVRL1, ADAM22, ADAMTS1, ADAMTS12, ADAMTS18, ADAMTS9, ADCY6, ADD2, ADGRA2, ADGRF5, ADGRG1, ADGRG3, ADM, ADORA2A, ADRA2A, AEBP1, AGR2, AGT, AHR, AKAP6, AKT3, ALDH1A2, ALPK3, ANAPC15, ANGPT1, ANGPT4, ANGPTL4, ANK3, ANKRD2, ANO9, ANTXR1, ANXA1, ANXA2, ANXA5, APBB2, APLN, APLNR, APLP1, APLP2, APOBEC3A, APOBEC3B, APOBEC3D, APOBEC3F, APOC1, …
GO:0048585	negative regulation of response to stimulus	GO_BiologicalProcess-EBI-UniProt-GOA-ACAP-ARAP_25.05.2022_00h00	6.33769e-07	0.0016535	3.67734e-08	9.92883e-07	[2, 3, 4]	Group46	21.2103	361	[ACOD1, ADAMTS12, ADAMTS18, ADGRA2, ADGRG3, ADM, ADORA2A, ADRA2A, AGT, AHR, ANXA1, ANXA2, APLN, APLNR, APLP1, APLP2, APOD, APOE, AR, ARG1, ARR3, ATF3, AUNIP, BAMBI, BANK1, BARX1, BCL3, BCL6, BMP2, BMP5, BMPER, BPIFB1, C1QTNF1, C1QTNF3, C4BPA, C5AR2, CADM4, CAVIN3, CCL2, CCN3, CD200, CD22, CD34, CD96, CDH5, CDKN2D, CEL, CGAS, CGNL1, CHAC1, CHRD, CLEC4G, CNR2, COL2A1, COL3A1, CR1L, CR2, CREB3L1, CR…
GO:0051241	negative regulation of multicellular organismal process	GO_BiologicalProcess-EBI-UniProt-GOA-ACAP-ARAP_25.05.2022_00h00	1.61489e-13	4.37798e-10	3.67734e-08	9.92883e-07	[2, 3, 4]	Group46	25.3188	278	[ABCD2, ACOD1, ACVRL1, ADAMTS1, ADAMTS12, ADAMTS18, ADAMTS9, ADM, ADRA2A, AGT, AMOT, ANGPT1, ANGPT4, ANXA1, ANXA2, ANXA5, APLP2, APOC1, APOD, APOE, ARG1, ATF4, ATP2B1, AVPR1A, BANK1, BCL11A, BCL3, BCL6, BMP10, BMP2, BMP5, BMPR1A, BPI, C1QTNF1, C1QTNF3, C5AR2, CCN3, CCN4, CCR1, CD200, CD34, CD83, CD96, CDH15, CDH3, CDK6, CDKN2A, CDKN2B, CEL, CHID1, CITED2, CLDN5, CLEC4G, CNMD, COL4A2, COL4A3, CREB…
GO:0010646	regulation of cell communication	GO_BiologicalProcess-EBI-UniProt-GOA-ACAP-ARAP_25.05.2022_00h00	1.14374e-10	3.07553e-07	3.67734e-08	9.92883e-07	[3, 4]	Group46	20.502	727	[ABCA1, ABCA12, ACHE, ACOD1, ACVRL1, ADAM9, ADAMTS12, ADGRA2, ADGRG1, ADGRG3, ADM, ADORA2A, ADRA2A, AFAP1, AFAP1L2, AGR2, AGT, AGTR1, AKAP6, AKR1C2, AKT3, ALK, ALKAL2, ALOX12B, AMOT, ANAPC15, ANGPT1, ANK3, ANTXR1, ANXA1, APLN, APLNR, APLP1, APLP2, APOD, APOE, AR, ARC, ARF6, ARG1, ARHGAP20, ARHGAP28, ARHGAP29, ARHGAP5, ARHGEF10L, ARHGEF15, ARHGEF17, ARHGEF5, ARR3, ATF3, ATF4, ATP6V0C, ATP6V1C2, AU…
GO:0009966	regulation of signal transduction	GO_BiologicalProcess-EBI-UniProt-GOA-ACAP-ARAP_25.05.2022_00h00	7.58022e-08	0.000200421	3.67734e-08	9.92883e-07	[3, 4, 5]	Group46	20.114	635	[ABCA1, ACOD1, ACVRL1, ADAM9, ADAMTS12, ADGRA2, ADGRG1, ADGRG3, ADM, ADORA2A, ADRA2A, AFAP1, AFAP1L2, AGR2, AGT, AKAP6, AKR1C2, AKT3, ALK, ALKAL2, ALOX12B, AMOT, ANAPC15, ANGPT1, ANTXR1, APLN, APLNR, APLP1, APLP2, APOD, APOE, AR, ARC, ARF6, ARG1, ARHGAP20, ARHGAP28, ARHGAP29, ARHGAP5, ARHGEF10L, ARHGEF15, ARHGEF17, ARHGEF5, ARR3, ATF3, ATP6V0C, ATP6V1C2, AURKA, AURKAIP1, AURKB, AVPI1, AVPR1B, BAM…
GO:0010648	negative regulation of cell communication	GO_BiologicalProcess-EBI-UniProt-GOA-ACAP-ARAP_25.05.2022_00h00	3.61501e-06	0.00931226	3.67734e-08	9.92883e-07	[3, 4, 5]	Group46	21.2899	307	[ACHE, ACOD1, ADAMTS12, ADGRA2, ADGRG3, ADM, ADRA2A, AGT, APLN, APLNR, APLP1, APOD, APOE, AR, ARC, ARG1, ARR3, ATF3, AVPR1A, BAMBI, BANK1, BARX1, BCL3, BCL6, BMP2, BMP5, BMP8A, BMPER, BPIFB1, C1QTNF3, CADM4, CAVIN3, CCN3, CD22, CDKN2D, CGNL1, CHAC1, CHRD, CNR2, COL2A1, CREB3L1, CRHBP, CSF2, CTH, CTNNB1, CX3CR1, CXCL12, CXCL8, CXXC4, CYP26B1, DACT3, DCN, DDIT4, DDIT4L, DHRS3, DKK2, DKK4, DLL4, DLX…
GO:0002293	alpha-beta T cell differentiation involved in immune response	GO_BiologicalProcess-EBI-UniProt-GOA-ACAP-ARAP_25.05.2022_00h00	4.08279e-06	0.0105009	1.27117e-07	3.17791e-06	[7, 8, 9, 10, 11, 12, 13]	Group47	39.726	29	[ANXA1, BCL3, BCL6, CCL19, CD80, GPR183, HLA-DRB1, HLX, IFNG, IL12B, IL18, IL23A, IL27, IL6, IRF4, JUNB, LEF1, MYDGF, NLRP3, PTGER4, RARA, RELB, RIPK2, RNASEH2A, SHB, SLAMF6, SMAD7, TNFSF4, ZC3H12A]
GO:0045622	regulation of T-helper cell differentiation	GO_BiologicalProcess-EBI-UniProt-GOA-ACAP-ARAP_25.05.2022_00h00	1.91725e-06	0.00496759	1.27117e-07	3.17791e-06	[4, 5, 9, 10, 11, 12, 13, 14, 15, 16]	Group47	47.7273	21	[ANXA1, BCL6, CCL19, CD80, HLA-DRB1, HLX, IL12B, IL18, IL23A, IL27, IRF4, JUNB, MYDGF, NLRP3, RARA, RIPK2, RNASEH2A, SHB, SMAD7, TNFSF4, ZC3H12A]
GO:0002294	CD4-positive, alpha-beta T cell differentiation involved in immune response	GO_BiologicalProcess-EBI-UniProt-GOA-ACAP-ARAP_25.05.2022_00h00	1.89891e-06	0.00492387	1.27117e-07	3.17791e-06	[8, 9, 10, 11, 12, 13, 14]	Group47	40.2778	29	[ANXA1, BCL3, BCL6, CCL19, CD80, GPR183, HLA-DRB1, HLX, IFNG, IL12B, IL18, IL23A, IL27, IL6, IRF4, JUNB, LEF1, MYDGF, NLRP3, PTGER4, RARA, RELB, RIPK2, RNASEH2A, SHB, SLAMF6, SMAD7, TNFSF4, ZC3H12A]
GO:0043370	regulation of CD4-positive, alpha-beta T cell differentiation	GO_BiologicalProcess-EBI-UniProt-GOA-ACAP-ARAP_25.05.2022_00h00	1.4725e-05	0.0371807	1.27117e-07	3.17791e-06	[8, 9, 10, 11, 12, 13, 14]	Group47	41.0714	23	[ANXA1, BCL6, CCL19, CD80, CD83, HLA-DRB1, HLX, IFNG, IL12B, IL18, IL23A, IL27, IRF4, JUNB, MYDGF, NLRP3, RARA, RIPK2, RNASEH2A, SHB, SMAD7, TNFSF4, ZC3H12A]
GO:0002697	regulation of immune effector process	GO_BiologicalProcess-EBI-UniProt-GOA-ACAP-ARAP_25.05.2022_00h00	4.2057e-07	0.00110105	1.27117e-07	3.17791e-06	[3, 4]	Group47	26.6504	109	[AHR, ANGPT1, ANXA1, APLP2, ARG1, BCL6, BLK, C17orf99, C4BPA, CCL19, CD1B, CD1D, CD22, CD226, CD40LG, CD80, CD96, CFH, CFP, CGAS, CLC, CLCF1, CLEC4G, CLEC7A, CLNK, CR1L, CR2, CX3CR1, CXCL6, DDX58, DNASE1L3, EPHB2, F2RL1, FCER2, FCGR1A, FCGR1BP, FCN1, FCN2, FCN3, FCRL3, FFAR2, FFAR3, GATA1, HK1, HLA-DRB1, HLA-G, HLX, ICAM1, IFNB1, IFNG, IL10, IL12B, IL18, IL1R1, IL23A, IL27, IL33, IL4I1, IL6, INAV…
GO:0070663	regulation of leukocyte proliferation	GO_BiologicalProcess-EBI-UniProt-GOA-ACAP-ARAP_25.05.2022_00h00	1.42088e-05	0.0359056	1.27117e-07	3.17791e-06	[4, 5]	Group47	26.9231	77	[AHR, ANXA1, ARG1, BCL6, BLK, BST1, CCL19, CCL8, CD1D, CD209, CD22, CD276, CD40LG, CD70, CD80, CDKN1A, CDKN2A, CEBPB, CLC, CLCF1, CLEC4G, CSF1, CSF2, CTNNB1, EPHB2, ERBB2, FCRL3, GAL, GPR183, GSTP1, HES1, HLA-DRB1, HLA-G, IGF2, IGFBP2, IL10, IL12B, IL18, IL1A, IL23A, IL27, IL33, IL4I1, IL6, IRS2, KIT, LGALS3, LILRB4, LST1, MAPK8IP1, MEF2C, MPL, MYDGF, MZB1, NFATC2, NMB, NMBR, PAWR, PDE5A, PELI1, …
GO:0002822	regulation of adaptive immune response based on somatic recombination of immune receptors built from immunoglobulin superfamily domains	GO_BiologicalProcess-EBI-UniProt-GOA-ACAP-ARAP_25.05.2022_00h00	8.87117e-06	0.0226037	1.27117e-07	3.17791e-06	[5, 6]	Group47	29.8429	57	[AHR, ANXA1, ARG1, BCL6, C17orf99, C4BPA, CCL19, CD1B, CD1D, CD226, CD80, CLC, CLCF1, CLEC4G, CLEC7A, CR1L, CR2, EPHB2, FCER2, FCGR1A, FCGR1BP, HLA-DRB1, HLA-G, HLX, IFNB1, IL10, IL12B, IL18, IL1R1, IL23A, IL27, IL33, IL4I1, IL6, INSL6, JUNB, KLRD1, LILRB4, MAD2L2, MEF2C, MYDGF, NECTIN2, NLRP3, NOD2, PRKCQ, RIPK2, RNASEH2A, SEC14L3, SLC11A1, SMAD7, STX7, TFRC, TNF, TNFAIP3, TNFSF4, XCL1, ZC3H12A]
GO:0002287	alpha-beta T cell activation involved in immune response	GO_BiologicalProcess-EBI-UniProt-GOA-ACAP-ARAP_25.05.2022_00h00	4.08279e-06	0.0105009	1.27117e-07	3.17791e-06	[6, 7]	Group47	39.726	29	[ANXA1, BCL3, BCL6, CCL19, CD80, GPR183, HLA-DRB1, HLX, IFNG, IL12B, IL18, IL23A, IL27, IL6, IRF4, JUNB, LEF1, MYDGF, NLRP3, PTGER4, RARA, RELB, RIPK2, RNASEH2A, SHB, SLAMF6, SMAD7, TNFSF4, ZC3H12A]
GO:0002292	T cell differentiation involved in immune response	GO_BiologicalProcess-EBI-UniProt-GOA-ACAP-ARAP_25.05.2022_00h00	1.52896e-05	0.0385908	1.27117e-07	3.17791e-06	[6, 7, 8, 9, 10, 11, 12]	Group47	37.037	30	[ANXA1, BCL3, BCL6, CCL19, CD80, GPR183, HLA-DRB1, HLX, IFNG, IL12B, IL18, IL23A, IL27, IL6, IRF4, JUNB, LEF1, MYDGF, NLRP3, PCK1, PTGER4, RARA, RELB, RIPK2, RNASEH2A, SHB, SLAMF6, SMAD7, TNFSF4, ZC3H12A]
GO:0022613	ribonucleoprotein complex biogenesis	GO_BiologicalProcess-EBI-UniProt-GOA-ACAP-ARAP_25.05.2022_00h00	1.56374e-10	4.20176e-07	1.03487e-17	5.17433e-16	[4]	Group48	6.91824	33	[ANTXR1, BUD23, CDKN2A, CLP1, COLEC12, DDX17, DICER1, EIF4A3, EIF4H, HEXIM1, HSP90AA1, LSM4, LUC7L3, NHP2, NOP10, NPM3, POP7, PUF60, RAN, RNASEL, RPS16, RPS19, RPS21, RRP12, SBDS, SF3B5, SF3B6, SNRPB, SNRPD2, SNRPF, SNRPG, TENT4B, UTP25]
GO:0042254	ribosome biogenesis	GO_BiologicalProcess-EBI-UniProt-GOA-ACAP-ARAP_25.05.2022_00h00	5.5193e-10	1.48028e-06	1.03487e-17	5.17433e-16	[5]	Group48	5.3125	17	[BUD23, CDKN2A, DDX17, EIF4A3, NHP2, NOP10, NPM3, POP7, RAN, RNASEL, RPS16, RPS19, RPS21, RRP12, SBDS, TENT4B, UTP25]
GO:0006396	RNA processing	GO_BiologicalProcess-EBI-UniProt-GOA-ACAP-ARAP_25.05.2022_00h00	9.62244e-18	2.62115e-14	1.03487e-17	5.17433e-16	[5, 6, 7]	Group48	7.7381	78	[ADARB2, ALYREF, APLP1, AURKAIP1, BUD23, BUD31, CDKN2A, CLP1, CMTR2, COLEC12, DDX17, DDX39A, DEDD2, DICER1, DTWD1, DTWD2, EIF4A3, ERN2, ESR1, FOXE1, HEXIM1, HSD17B10, HSPA1A, IL6, JMJD6, KAT2A, KHDRBS2, LAGE3, LGALS3, LSM3, LSM4, LUC7L3, MBLAC1, MYCN, NCBP2L, NHP2, NOP10, NOVA1, NPM3, OSGEPL1, POP7, PPIH, PRDX5, PUF60, RBFOX1, RBM11, RBM12B, RBM24, RBM38, RBPMS, RNASEL, RNPC3, RPS16, RPS19, RPS21…
GO:0016071	mRNA metabolic process	GO_BiologicalProcess-EBI-UniProt-GOA-ACAP-ARAP_25.05.2022_00h00	9.3157e-08	0.000245469	1.03487e-17	5.17433e-16	[6, 7]	Group48	10.0529	76	[ADARB2, ALYREF, ANXA2, APLP1, ATF4, AURKAIP1, BTG2, BUD31, C5AR1, CLP1, CMTR2, COLEC12, CPAMD8, DCP1B, DDX17, DDX39A, E2F1, EIF4A3, EPAS1, EREG, ERN2, ETF1, FOXE1, GSPT2, HEXIM1, HSPA1A, HSPA1B, JMJD6, KHDRBS2, LGALS3, LSM3, LSM4, LUC7L3, MBLAC1, MYEF2, NANOS1, NCBP2L, NOCT, NOVA1, NUDT12, PATL2, PPARG, PPIH, PRDX5, PRR5L, PUF60, RARA, RBFOX1, RBM11, RBM24, RBM38, RNASEL, RNH1, RNPC3, S100A10, S…
GO:0034660	ncRNA metabolic process	GO_BiologicalProcess-EBI-UniProt-GOA-ACAP-ARAP_25.05.2022_00h00	8.67972e-07	0.00226367	1.03487e-17	5.17433e-16	[6, 7]	Group48	10.0763	66	[APLN, ATOH8, BMP2, BMPR1A, BUD23, CDKN2A, CLP1, COLEC12, DDX17, DEDD2, DICER1, DTWD1, DTWD2, EIF4A3, ELL, ERN2, ESR1, EXD1, FGF13, FGF2, FKBP6, FOSL1, GATA6, HEXIM1, HSD17B10, IL10, IL6, JUN, KLF4, LAGE3, LILRB4, MRTFB, MYCN, NFATC4, NHP2, NOP10, NPM3, OSGEPL1, PARS2, POLR2L, POP7, PPARD, PPARG, RARA, RNASEL, RPS16, RPS19, RPS21, RRP12, SBDS, SMAD1, SOX9, TARBP1, TDRD12, TDRD15, TDRD5, TDRD6, TE…
GO:0006397	mRNA processing	GO_BiologicalProcess-EBI-UniProt-GOA-ACAP-ARAP_25.05.2022_00h00	7.63544e-08	0.000201805	1.03487e-17	5.17433e-16	[6, 7, 8]	Group48	8.61057	44	[ADARB2, ALYREF, APLP1, AURKAIP1, BUD31, CLP1, CMTR2, COLEC12, DDX17, DDX39A, EIF4A3, ERN2, FOXE1, HEXIM1, JMJD6, KHDRBS2, LGALS3, LSM3, LSM4, LUC7L3, MBLAC1, NCBP2L, NOVA1, PPIH, PRDX5, PUF60, RBFOX1, RBM11, RBM24, RBM38, RNASEL, RNPC3, SAP18, SF3B5, SF3B6, SNRNP25, SNRPB, SNRPD2, SNRPF, SNRPG, SNRPN, TENT4B, UBL5, ZRANB2]
GO:0008380	RNA splicing	GO_BiologicalProcess-EBI-UniProt-GOA-ACAP-ARAP_25.05.2022_00h00	1.5091e-07	0.000396291	1.03487e-17	5.17433e-16	[6, 7, 8]	Group48	8.3691	39	[ALYREF, BUD31, CLP1, COLEC12, DDX17, DDX39A, EIF4A3, FOXE1, HEXIM1, HSPA1A, JMJD6, KAT2A, KHDRBS2, LGALS3, LSM3, LSM4, LUC7L3, NCBP2L, NOVA1, PPIH, PRDX5, PUF60, RBFOX1, RBM11, RBM12B, RBM24, RBM38, RNPC3, SAP18, SF3B5, SF3B6, SNRNP25, SNRPB, SNRPD2, SNRPF, SNRPG, SNRPN, UBL5, ZRANB2]
GO:0034470	ncRNA processing	GO_BiologicalProcess-EBI-UniProt-GOA-ACAP-ARAP_25.05.2022_00h00	1.21579e-08	3.23521e-05	1.03487e-17	5.17433e-16	[6, 7, 8]	Group48	7.67544	35	[BUD23, CDKN2A, CLP1, COLEC12, DDX17, DICER1, DTWD1, DTWD2, EIF4A3, ESR1, HEXIM1, HSD17B10, IL6, LAGE3, MYCN, NHP2, NOP10, NPM3, OSGEPL1, POP7, RNASEL, RPS16, RPS19, RPS21, RRP12, SBDS, SMAD1, TARBP1, TENT4B, TNF, TRMT13, TRMT6, UTP25, YRDC, ZC3H12A]
GO:0006364	rRNA processing	GO_BiologicalProcess-EBI-UniProt-GOA-ACAP-ARAP_25.05.2022_00h00	6.68399e-06	0.017111	1.03487e-17	5.17433e-16	[6, 7, 8, 9]	Group48	6.72269	16	[BUD23, CDKN2A, DDX17, EIF4A3, NHP2, NOP10, NPM3, POP7, RNASEL, RPS16, RPS19, RPS21, RRP12, SBDS, TENT4B, UTP25]
GO:0016072	rRNA metabolic process	GO_BiologicalProcess-EBI-UniProt-GOA-ACAP-ARAP_25.05.2022_00h00	4.06064e-07	0.00106389	1.03487e-17	5.17433e-16	[7, 8]	Group48	6.45161	18	[BUD23, CDKN2A, DDX17, DEDD2, EIF4A3, ERN2, NHP2, NOP10, NPM3, POP7, RNASEL, RPS16, RPS19, RPS21, RRP12, SBDS, TENT4B, UTP25]
GO:0040012	regulation of locomotion	GO_BiologicalProcess-EBI-UniProt-GOA-ACAP-ARAP_25.05.2022_00h00	1.56319e-09	4.17997e-06	6.53631e-12	2.4838e-10	[2, 3]	Group49	23.7179	259	[ABI3, ACVRL1, ADAM9, ADAMTS1, ADAMTS9, ADGRA2, ADGRG1, ADGRG3, ADORA2A, ADRA2A, AGT, AKT3, AMOT, AMOTL2, ANGPT1, ANGPT4, ANXA1, ANXA3, APLP2, APOD, APOE, AQP1, ARF6, ATOH8, ATP1B2, BBS1, BCAR1, BMP10, BMP2, BMP5, BMPER, BMPR1A, BST1, C5AR1, C5AR2, CADM4, CARMIL2, CCBE1, CCL19, CCL2, CCL20, CCL26, CCL7, CCL8, CCN1, CCN3, CCN4, CCNA2, CCR1, CD200, CDH1, CDH5, CDK6, CEACAM6, CHRD, CHST2, CITED2, CL…
GO:0042330	taxis	GO_BiologicalProcess-EBI-UniProt-GOA-ACAP-ARAP_25.05.2022_00h00	2.63554e-10	7.07641e-07	6.53631e-12	2.4838e-10	[2, 3]	Group49	26.3079	176	[ADGRA2, AGTR1, AMOT, ANGPT1, ANOS1, ANXA1, ARHGEF5, BCAR1, BMPR1B, BST1, C5AR1, C5AR2, CCL13, CCL19, CCL2, CCL20, CCL26, CCL7, CCL8, CCN1, CCN3, CCNA2, CCR1, CCR3, CCR9, CCRL2, CDH4, CH25H, CHL1, CMTM1, CNR2, CSF1, CTSG, CX3CR1, CXADR, CXCL1, CXCL10, CXCL11, CXCL12, CXCL14, CXCL2, CXCL3, CXCL5, CXCL6, CXCL8, CXCL9, CXCR4, CYP19A1, CYSLTR1, DCC, DEFA1, DEFB1, DSCAM, DSCAML1, DUSP1, ECSCR, EDN1, E…
GO:0016477	cell migration	GO_BiologicalProcess-EBI-UniProt-GOA-ACAP-ARAP_25.05.2022_00h00	8.81123e-11	2.37022e-07	6.53631e-12	2.4838e-10	[3]	Group49	22.8446	363	[ABI3, ACVRL1, ADAM9, ADAMTS1, ADAMTS12, ADAMTS9, ADD2, ADGRA2, ADGRG1, ADGRG3, ADRA2A, AGT, AGTR1, AKT3, AMOT, AMOTL2, ANGPT1, ANGPT4, ANLN, ANXA1, ANXA3, APLP2, APOD, APOE, AQP1, ARC, ARF6, ARHGEF5, ASB2, ATOH8, ATP1B2, BAMBI, BBS1, BCAR1, BMP10, BMP2, BMP5, BMPER, BMPR1A, BST1, BTG1, C5AR1, C5AR2, CARMIL2, CCBE1, CCL13, CCL19, CCL2, CCL20, CCL26, CCL7, CCL8, CCN1, CCN3, CCN4, CCNA2, CCR1, CCR3…
GO:0040017	positive regulation of locomotion	GO_BiologicalProcess-EBI-UniProt-GOA-ACAP-ARAP_25.05.2022_00h00	1.00758e-06	0.00262474	6.53631e-12	2.4838e-10	[2, 3, 4]	Group49	24.4628	148	[ADAM9, ADAMTS1, ADGRA2, ADRA2A, AGT, AKT3, ANGPT1, ANGPT4, ANXA1, ANXA3, AQP1, ARF6, ATOH8, BCAR1, BMP2, C5AR1, CARMIL2, CCBE1, CCL19, CCL20, CCL26, CCL7, CCL8, CCN1, CCN4, CCNA2, CCR1, CDH5, CEACAM6, CLEC7A, COL1A1, CSF1, CTSH, CX3CR1, CXCL10, CXCL12, CXCL14, CXCL8, CXCR4, DEFB1, DMTN, DSCAM, DUOX1, EDN1, EGF, ENPP2, EPHA2, EPHB2, F2R, F2RL1, F7, FAM107A, FBXO5, FERMT2, FGF13, FGF2, FGF9, FLT1,…
GO:0050900	leukocyte migration	GO_BiologicalProcess-EBI-UniProt-GOA-ACAP-ARAP_25.05.2022_00h00	4.31417e-06	0.0110917	6.53631e-12	2.4838e-10	[2, 4]	Group49	25.4079	109	[ADD2, ANXA1, APOD, ARHGEF5, ASB2, BMP5, BST1, C5AR1, C5AR2, CCL13, CCL19, CCL2, CCL20, CCL26, CCL7, CCL8, CCN3, CCR1, CD200, CD34, CH25H, CHST2, CNR2, CSF1, CTSG, CX3CR1, CXADR, CXCL1, CXCL10, CXCL11, CXCL12, CXCL14, CXCL2, CXCL3, CXCL5, CXCL6, CXCL8, CXCL9, CXCR4, CYP19A1, DEFA1, DUSP1, EDN1, ELANE, ENC1, EXT1, F2RL1, F7, FCGR1BP, FFAR2, FLT1, FOLR2, GCNT1, GCSAML, GPR18, GPR183, HRH1, ICAM1, I…
GO:0090132	epithelium migration	GO_BiologicalProcess-EBI-UniProt-GOA-ACAP-ARAP_25.05.2022_00h00	1.28323e-05	0.0324785	6.53631e-12	2.4838e-10	[3]	Group49	26.2997	86	[ACVRL1, ADAM9, ADAMTS9, ADGRA2, AGT, AKT3, AMOT, ANGPT1, ANGPT4, ANLN, ANXA1, ANXA3, APOE, ARF6, ATOH8, BCAR1, BMP10, BMPER, CCBE1, CCN3, CDH5, CEL, CTSH, DCN, DLL4, DNAJA4, EDN1, EGF, ENPP2, EPHA2, EVL, FGF13, FGF2, FUT1, GADD45A, GFUS, HAS2, HBEGF, HSPB1, ID1, IFNG, IRS2, ITGA3, ITGB2, JUN, KANK1, KDR, KIT, KLF4, LGALS12, LRG1, MACF1, MAP2K3, MCC, MEF2C, MET, MMP9, MMRN2, NANOS1, NR4A1, PIK3R3…
GO:0006935	chemotaxis	GO_BiologicalProcess-EBI-UniProt-GOA-ACAP-ARAP_25.05.2022_00h00	3.56075e-10	9.55348e-07	6.53631e-12	2.4838e-10	[3, 4]	Group49	26.2369	175	[ADGRA2, AGTR1, AMOT, ANGPT1, ANOS1, ANXA1, ARHGEF5, BCAR1, BMPR1B, BST1, C5AR1, C5AR2, CCL13, CCL19, CCL2, CCL20, CCL26, CCL7, CCL8, CCN1, CCN3, CCNA2, CCR1, CCR3, CCR9, CCRL2, CDH4, CH25H, CHL1, CMTM1, CNR2, CSF1, CTSG, CX3CR1, CXADR, CXCL1, CXCL10, CXCL11, CXCL12, CXCL14, CXCL2, CXCL3, CXCL5, CXCL6, CXCL8, CXCL9, CXCR4, CYP19A1, CYSLTR1, DCC, DEFA1, DEFB1, DSCAM, DSCAML1, DUSP1, ECSCR, EDN1, E…
GO:2000145	regulation of cell motility	GO_BiologicalProcess-EBI-UniProt-GOA-ACAP-ARAP_25.05.2022_00h00	1.15758e-09	3.1e-06	6.53631e-12	2.4838e-10	[3, 4]	Group49	23.9693	250	[ABI3, ACVRL1, ADAM9, ADAMTS1, ADAMTS9, ADGRA2, ADGRG1, ADGRG3, ADRA2A, AGT, AKT3, AMOT, AMOTL2, ANGPT1, ANGPT4, ANXA1, ANXA3, APLP2, APOD, APOE, AQP1, ARF6, ATOH8, ATP1B2, BBS1, BCAR1, BMP10, BMP2, BMP5, BMPER, BMPR1A, BST1, C5AR1, C5AR2, CADM4, CARMIL2, CCBE1, CCL19, CCL2, CCL20, CCL26, CCL7, CCL8, CCN1, CCN3, CCN4, CCNA2, CCR1, CD200, CDH1, CDH5, CDK6, CEACAM6, CHRD, CHST2, CITED2, CLDN5, CLEC…
GO:2000147	positive regulation of cell motility	GO_BiologicalProcess-EBI-UniProt-GOA-ACAP-ARAP_25.05.2022_00h00	9.32124e-07	0.00243005	6.53631e-12	2.4838e-10	[3, 4, 5]	Group49	24.6599	145	[ADAM9, ADAMTS1, ADGRA2, ADRA2A, AGT, AKT3, ANGPT1, ANGPT4, ANXA1, ANXA3, AQP1, ARF6, ATOH8, BCAR1, BMP2, C5AR1, CARMIL2, CCBE1, CCL19, CCL20, CCL26, CCL7, CCL8, CCN1, CCN4, CCNA2, CCR1, CDH5, CEACAM6, CLEC7A, COL1A1, CSF1, CTSH, CX3CR1, CXCL10, CXCL12, CXCL14, CXCL8, CXCR4, DEFB1, DMTN, DUOX1, EDN1, EGF, ENPP2, EPHA2, EPHB2, F2R, F2RL1, F7, FAM107A, FBXO5, FERMT2, FGF13, FGF2, FGF9, FLT1, FN1, F…
GO:0010631	epithelial cell migration	GO_BiologicalProcess-EBI-UniProt-GOA-ACAP-ARAP_25.05.2022_00h00	8.26302e-06	0.0210872	6.53631e-12	2.4838e-10	[4, 5]	Group49	26.5432	86	[ACVRL1, ADAM9, ADAMTS9, ADGRA2, AGT, AKT3, AMOT, ANGPT1, ANGPT4, ANLN, ANXA1, ANXA3, APOE, ARF6, ATOH8, BCAR1, BMP10, BMPER, CCBE1, CCN3, CDH5, CEL, CTSH, DCN, DLL4, DNAJA4, EDN1, EGF, ENPP2, EPHA2, EVL, FGF13, FGF2, FUT1, GADD45A, GFUS, HAS2, HBEGF, HSPB1, ID1, IFNG, IRS2, ITGA3, ITGB2, JUN, KANK1, KDR, KIT, KLF4, LGALS12, LRG1, MACF1, MAP2K3, MCC, MEF2C, MET, MMP9, MMRN2, NANOS1, NR4A1, PIK3R3…
GO:0030334	regulation of cell migration	GO_BiologicalProcess-EBI-UniProt-GOA-ACAP-ARAP_25.05.2022_00h00	1.54123e-09	4.1228e-06	6.53631e-12	2.4838e-10	[4, 5]	Group49	24.1344	237	[ABI3, ACVRL1, ADAM9, ADAMTS1, ADAMTS9, ADGRA2, ADGRG1, ADGRG3, ADRA2A, AGT, AKT3, AMOT, AMOTL2, ANGPT1, ANGPT4, ANXA1, ANXA3, APLP2, APOD, APOE, AQP1, ARF6, ATOH8, ATP1B2, BCAR1, BMP10, BMP2, BMP5, BMPER, BMPR1A, BST1, C5AR1, C5AR2, CARMIL2, CCBE1, CCL19, CCL2, CCL20, CCL26, CCL7, CCL8, CCN1, CCN3, CCN4, CCNA2, CCR1, CD200, CDH1, CDH5, CEACAM6, CHRD, CHST2, CITED2, CLDN5, CLEC7A, COL1A1, COL3A1,…
GO:0030335	positive regulation of cell migration	GO_BiologicalProcess-EBI-UniProt-GOA-ACAP-ARAP_25.05.2022_00h00	2.42026e-06	0.00626122	6.53631e-12	2.4838e-10	[4, 5, 6]	Group49	24.4681	138	[ADAM9, ADAMTS1, ADGRA2, ADRA2A, AGT, AKT3, ANGPT1, ANGPT4, ANXA1, ANXA3, AQP1, ARF6, ATOH8, BCAR1, BMP2, C5AR1, CARMIL2, CCBE1, CCL19, CCL20, CCL26, CCL7, CCL8, CCN1, CCN4, CCNA2, CCR1, CDH5, CEACAM6, CLEC7A, COL1A1, CSF1, CTSH, CX3CR1, CXCL10, CXCL12, CXCL14, CXCL8, CXCR4, DMTN, EDN1, EGF, ENPP2, EPHA2, EPHB2, F2R, F2RL1, F7, FAM107A, FBXO5, FERMT2, FGF13, FGF2, FGF9, FLT1, FN1, FUT1, GFUS, GPE…
GO:0010033	response to organic substance	GO_BiologicalProcess-EBI-UniProt-GOA-ACAP-ARAP_25.05.2022_00h00	3.03754e-09	8.11326e-06	5.40072e-15	2.53834e-13	[3]	Group50	20.4325	652	[ABCA1, ABCA12, ABCA2, ABCB10, ABCC9, ACAT1, ACHE, ACKR1, ACOD1, ACR, ACSBG1, ACSL1, ACTN2, ACVRL1, ADAM9, ADAMTS12, ADCY6, ADGRA2, ADM, ADORA2A, ADRA2A, AGR2, AGT, AGTR1, AGTRAP, AHR, AKAP6, AKR1C2, ALAS1, ALDH1A2, ALK, ALPL, AMIGO1, ANGPT1, ANKZF1, ANXA1, ANXA3, ANXA5, AOC1, APLN, APLP1, APLP2, APOB, APOE, AQP1, AQP8, AR, ARF6, ARG1, ARPC1B, ASS1, ATF3, ATF4, ATL1, ATP2B1, ATP4B, AVPR1A, BAG3, …
GO:0070887	cellular response to chemical stimulus	GO_BiologicalProcess-EBI-UniProt-GOA-ACAP-ARAP_25.05.2022_00h00	3.03635e-11	8.18296e-08	5.40072e-15	2.53834e-13	[3]	Group50	20.8709	671	[ABCA1, ABCA12, ABCB10, ABCG2, ABTB2, ACHE, ACKR1, ACOD1, ACSL1, ACTN2, ACVRL1, ADAM9, ADAMTS12, ADCY6, ADGRA2, ADRA2A, AGR2, AGT, AGTR1, AGTRAP, AHR, AKAP6, AKR1C2, ALDH1A2, ALK, ALOX5AP, ALPL, AMIGO1, ANGPT1, ANGPT4, ANK3, ANKRD2, ANKZF1, ANXA1, AOC1, APLN, APLP1, APLP2, APOB, APOBEC3A, APOE, AQP1, AQP8, AR, ARF6, ARG1, ARHGEF5, ASS1, ATF3, ATF4, ATL1, ATP2B1, AURKAIP1, AVPR1A, BAG3, BAMBI, BBC…
GO:0071216	cellular response to biotic stimulus	GO_BiologicalProcess-EBI-UniProt-GOA-ACAP-ARAP_25.05.2022_00h00	4.12682e-08	0.000109443	5.40072e-15	2.53834e-13	[3]	Group50	30.4183	80	[ABCA1, ACOD1, ADAM9, ARG1, ASS1, BCL2L11, BMP6, BPI, CAMP, CCL2, CD68, CD80, CEBPB, CEBPE, CLEC7A, CSF2, CSF3, CTSG, CX3CR1, CXCL1, CXCL10, CXCL11, CXCL2, CXCL3, CXCL5, CXCL6, CXCL8, CXCL9, DEFA1, DEFA3, DEFA4, DEFA5, EPHB2, GATA1, GSTP1, HAMP, HMGB2, HSPA5, IL10, IL12B, IL18, IL1A, IL24, IL6, IRAK2, IRF8, IRGM, LBP, LDOC1, LTF, LY86, MAP2K3, MEF2C, NDUFA2, NFKBIA, NLRP3, NOD2, NUGGC, PLSCR4, PP…
GO:1901700	response to oxygen-containing compound	GO_BiologicalProcess-EBI-UniProt-GOA-ACAP-ARAP_25.05.2022_00h00	5.53353e-08	0.000146528	5.40072e-15	2.53834e-13	[3]	Group50	21.5254	381	[ABCA1, ABCA12, ABCA2, ABCC9, ACHE, ACOD1, ACSL1, ACTN2, ADAM9, ADCY6, ADM, ADRA2A, AGT, AGTR1, AGTRAP, AHR, AKAP6, AKR1C2, ALAS1, ALDH1A2, ALK, ALPL, AMIGO1, ANKZF1, ANXA1, AOC1, APLP1, APLP2, APOB, APOD, APOE, AQP1, AQP8, AR, ARG1, ARPC1B, ASS1, ATF4, ATP2B1, ATP4B, AVPR1A, BCAR1, BCL11A, BCL2L11, BGLAP, BIRC5, BMP6, BPI, BRINP2, BRSK2, BTG2, C1QTNF1, C5AR1, CA2, CA3, CACNA1A, CAMP, CBS, CCL19,…
GO:0007166	cell surface receptor signaling pathway	GO_BiologicalProcess-EBI-UniProt-GOA-ACAP-ARAP_25.05.2022_00h00	7.46245e-11	2.00889e-07	5.40072e-15	2.53834e-13	[3, 4, 5]	Group50	20.9028	639	[ABCA1, ACKR1, ACOD1, ACSL1, ACVRL1, ADAM11, ADAM9, ADAMTS1, ADAMTS12, ADAMTS18, ADAP1, ADGRA2, ADGRF1, ADGRF5, ADGRG1, ADGRG2, ADGRG3, ADGRG6, ADGRG7, ADGRL2, ADGRL4, ADORA2A, ADRA2A, AFAP1L2, AGR2, AGT, AKAP3, ALK, AMOTL2, ANGPT1, ANGPT4, ANXA1, APH1B, APLN, APLP2, APOD, APOE, AR, ARC, ARG1, ARL4D, ASGR2, ATF3, ATOH8, ATP6V0C, ATP6V1C2, B9D1, BAG3, BAMBI, BANK1, BARX1, BCAR1, BCL2A1, BCL2L11, B…
GO:0009617	response to bacterium	GO_BiologicalProcess-EBI-UniProt-GOA-ACAP-ARAP_25.05.2022_00h00	6.12566e-07	0.0015988	5.40072e-15	2.53834e-13	[3, 5]	Group50	23.389	196	[ABCA1, ABCD2, ACOD1, ADAM9, ADAMTS9, ADM, ALPL, ANXA3, APOB, AQP1, ARG1, ASS1, ATP4B, B3GALT5, BANK1, BCL3, BMP2, BMP6, BPI, C15orf48, C4BPA, C5AR1, CA3, CAMP, CCDC80, CCL2, CCL20, CD1D, CD68, CD80, CD96, CDH1, CEBPB, CEBPE, CFD, CFP, CNR1, CNR2, COLEC12, CPS1, CSF2, CSF3, CTSG, CX3CR1, CXCL1, CXCL10, CXCL11, CXCL2, CXCL3, CXCL5, CXCL6, CXCL8, CXCL9, DEFA1, DEFA3, DEFA4, DEFA5, DEFB1, DGKB, DIO2…
GO:0033993	response to lipid	GO_BiologicalProcess-EBI-UniProt-GOA-ACAP-ARAP_25.05.2022_00h00	1.11088e-08	2.95716e-05	5.40072e-15	2.53834e-13	[4]	Group50	23.7654	231	[ABCA1, ABCA2, ACOD1, ACR, ACSBG1, ACSL1, ADAM9, ADCY6, ADM, AGT, AHR, AKR1C2, ALAS1, ALDH1A2, ALPL, ANXA1, ANXA3, APOB, AQP1, AR, ARG1, ARPC1B, ASS1, ATP2B1, ATP4B, AVPR1A, BCL2L11, BGLAP, BMP6, BPI, BRINP2, C1QTNF1, CAMP, CCL2, CCNA2, CCND1, CD68, CD80, CD96, CDKN2D, CEBPB, CEBPE, CES1, CNR1, CNR2, COL1A1, CPS1, CRHBP, CRLS1, CRYAB, CSF2, CSF3, CTNNB1, CTSG, CTSH, CX3CR1, CXCL1, CXCL10, CXCL11,…
GO:0070848	response to growth factor	GO_BiologicalProcess-EBI-UniProt-GOA-ACAP-ARAP_25.05.2022_00h00	1.20207e-05	0.0304845	5.40072e-15	2.53834e-13	[4]	Group50	22.8232	173	[ACVRL1, ADAM9, ADAMTS12, ADGRA2, AGT, ANXA1, ANXA3, APLN, APLP2, ARF6, ARG1, BAMBI, BCAR1, BGLAP, BMP10, BMP2, BMP5, BMP6, BMP8A, BMP8B, BMPER, BMPR1A, BMPR1B, C20orf27, CADM4, CCBE1, CCL2, CCN1, CCNA2, CD63, CDH5, CDKN2B, CHRD, CITED2, CLDN5, COL1A1, COL1A2, COL2A1, COL3A1, COL4A2, CPS1, CREB3L1, CTNNB1, CX3CR1, CXCL8, DCN, DDIT4, DLL4, DLX3, DTYMK, E2F1, EDN1, EHD1, EHD4, EIF4A3, ELAPOR2, EPHA…
GO:0071310	cellular response to organic substance	GO_BiologicalProcess-EBI-UniProt-GOA-ACAP-ARAP_25.05.2022_00h00	2.25346e-08	5.98744e-05	5.40072e-15	2.53834e-13	[4]	Group50	20.7331	526	[ABCA1, ABCA12, ABCB10, ACKR1, ACOD1, ACSL1, ACTN2, ACVRL1, ADAM9, ADAMTS12, ADCY6, ADGRA2, ADRA2A, AGR2, AGT, AGTR1, AGTRAP, AHR, AKAP6, AKR1C2, ALDH1A2, ALK, ALPL, AMIGO1, ANGPT1, ANXA1, AOC1, APLN, APLP1, APLP2, APOB, AQP1, AQP8, AR, ARF6, ARG1, ASS1, ATF3, ATF4, ATL1, ATP2B1, BAG3, BAMBI, BBC3, BCAR1, BCL11A, BCL2L11, BGLAP, BIRC5, BMP10, BMP2, BMP5, BMP6, BMP8A, BMP8B, BMPER, BMPR1A, BMPR1B,…
GO:1901701	cellular response to oxygen-containing compound	GO_BiologicalProcess-EBI-UniProt-GOA-ACAP-ARAP_25.05.2022_00h00	1.58411e-06	0.00411394	5.40072e-15	2.53834e-13	[4]	Group50	21.8282	277	[ABCA1, ABCA12, ACHE, ACOD1, ACTN2, ADAM9, ADCY6, ADRA2A, AGT, AGTR1, AGTRAP, AHR, AKAP6, AKR1C2, ALDH1A2, ALK, AMIGO1, ANKZF1, ANXA1, AOC1, APLP1, APLP2, AQP1, AQP8, AR, ARG1, ASS1, ATF4, ATP2B1, AVPR1A, BCAR1, BCL11A, BCL2L11, BGLAP, BIRC5, BMP6, BPI, BRINP2, BRSK2, CA2, CACNA1A, CAMP, CCL2, CCL7, CCNA2, CD68, CD80, CDC6, CDH1, CDK1, CEBPB, CEBPE, CES1, CHRNA3, CLEC7A, CMA1, COL16A1, COL1A1, CO…
GO:0002237	response to molecule of bacterial origin	GO_BiologicalProcess-EBI-UniProt-GOA-ACAP-ARAP_25.05.2022_00h00	8.53397e-11	2.29649e-07	5.40072e-15	2.53834e-13	[4, 6]	Group50	30.1587	114	[ABCA1, ACOD1, ADAM9, ADM, ALPL, APOB, ARG1, ASS1, ATP4B, BMP6, BPI, C5AR1, CAMP, CCL2, CD68, CD80, CD96, CEBPB, CEBPE, CNR1, CNR2, CPS1, CSF2, CSF3, CTSG, CX3CR1, CXCL1, CXCL10, CXCL11, CXCL2, CXCL3, CXCL5, CXCL6, CXCL8, CXCL9, DEFA1, DEFA3, DEFA4, DEFA5, DIO2, EDN1, ELANE, EPHB2, F2R, FMO1, GATA1, GCH1, GJB2, GJB6, GSTP1, HAMP, HMGB2, HPGD, IL10, IL12B, IL18, IL1A, IL24, IL6, INAVA, IRAK2, IRF8…
GO:0071363	cellular response to growth factor stimulus	GO_BiologicalProcess-EBI-UniProt-GOA-ACAP-ARAP_25.05.2022_00h00	1.22893e-05	0.0311411	5.40072e-15	2.53834e-13	[5]	Group50	23.0028	167	[ACVRL1, ADAM9, ADAMTS12, ADGRA2, AGT, ANXA1, APLN, APLP2, ARF6, ARG1, BAMBI, BCAR1, BGLAP, BMP10, BMP2, BMP5, BMP6, BMP8A, BMP8B, BMPER, BMPR1A, BMPR1B, C20orf27, CADM4, CCBE1, CCL2, CCN1, CCNA2, CD63, CDH5, CDKN2B, CHRD, CITED2, CLDN5, COL1A1, COL1A2, COL2A1, COL3A1, COL4A2, CPS1, CREB3L1, CTNNB1, CX3CR1, CXCL8, DCN, DDIT4, DLL4, DLX3, DTYMK, E2F1, EDN1, EHD1, EHD4, EIF4A3, ELAPOR2, EPN2, ERBB2…
GO:0071396	cellular response to lipid	GO_BiologicalProcess-EBI-UniProt-GOA-ACAP-ARAP_25.05.2022_00h00	5.43818e-06	0.0139598	5.40072e-15	2.53834e-13	[5]	Group50	23.7942	148	[ABCA1, ACOD1, ADAM9, ADCY6, AHR, AKR1C2, ALDH1A2, ANXA1, AQP1, AR, ARG1, ASS1, ATP2B1, BCL2L11, BGLAP, BMP6, BPI, BRINP2, CAMP, CCL2, CCNA2, CD68, CD80, CEBPB, CEBPE, CES1, COL1A1, CPS1, CRHBP, CSF2, CSF3, CTSG, CX3CR1, CXCL1, CXCL10, CXCL11, CXCL2, CXCL3, CXCL5, CXCL6, CXCL8, CXCL9, CYP26B1, DDIT4, DDX17, DEFA1, DEFA3, DEFA4, DEFA5, DGAT2, DNAJA1, E2F1, EDN1, EPHB2, ERRFI1, ESR1, FAM107A, FFAR2…
GO:0032496	response to lipopolysaccharide	GO_BiologicalProcess-EBI-UniProt-GOA-ACAP-ARAP_25.05.2022_00h00	2.37879e-11	6.41323e-08	5.40072e-15	2.53834e-13	[4, 5, 7]	Group50	31.0056	111	[ABCA1, ACOD1, ADAM9, ADM, ALPL, APOB, ARG1, ASS1, ATP4B, BMP6, BPI, CAMP, CCL2, CD68, CD80, CD96, CEBPB, CEBPE, CNR1, CNR2, CPS1, CSF2, CSF3, CTSG, CX3CR1, CXCL1, CXCL10, CXCL11, CXCL2, CXCL3, CXCL5, CXCL6, CXCL8, CXCL9, DEFA1, DEFA3, DEFA4, DEFA5, DIO2, EDN1, ELANE, EPHB2, F2R, FMO1, GATA1, GCH1, GJB2, GJB6, GSTP1, HAMP, HMGB2, HPGD, IL10, IL12B, IL18, IL1A, IL24, IL6, IRAK2, IRF8, IRGM, JUND, …
GO:0071219	cellular response to molecule of bacterial origin	GO_BiologicalProcess-EBI-UniProt-GOA-ACAP-ARAP_25.05.2022_00h00	3.19686e-08	8.48447e-05	5.40072e-15	2.53834e-13	[4, 5, 7]	Group50	31.3559	74	[ABCA1, ACOD1, ADAM9, ARG1, ASS1, BMP6, BPI, CAMP, CCL2, CD68, CD80, CEBPB, CEBPE, CSF2, CSF3, CTSG, CX3CR1, CXCL1, CXCL10, CXCL11, CXCL2, CXCL3, CXCL5, CXCL6, CXCL8, CXCL9, DEFA1, DEFA3, DEFA4, DEFA5, EPHB2, GATA1, GSTP1, HAMP, HMGB2, IL10, IL12B, IL18, IL1A, IL24, IL6, IRAK2, IRF8, IRGM, LBP, LDOC1, LTF, LY86, MAP2K3, MEF2C, NDUFA2, NFKBIA, NLRP3, NOD2, NUGGC, PLSCR4, PPARD, PRDX2, PTAFR, RARA,…
GO:0071222	cellular response to lipopolysaccharide	GO_BiologicalProcess-EBI-UniProt-GOA-ACAP-ARAP_25.05.2022_00h00	4.76627e-09	1.27164e-05	5.40072e-15	2.53834e-13	[5, 6, 8]	Group50	32.7434	74	[ABCA1, ACOD1, ADAM9, ARG1, ASS1, BMP6, BPI, CAMP, CCL2, CD68, CD80, CEBPB, CEBPE, CSF2, CSF3, CTSG, CX3CR1, CXCL1, CXCL10, CXCL11, CXCL2, CXCL3, CXCL5, CXCL6, CXCL8, CXCL9, DEFA1, DEFA3, DEFA4, DEFA5, EPHB2, GATA1, GSTP1, HAMP, HMGB2, IL10, IL12B, IL18, IL1A, IL24, IL6, IRAK2, IRF8, IRGM, LBP, LDOC1, LTF, LY86, MAP2K3, MEF2C, NDUFA2, NFKBIA, NLRP3, NOD2, NUGGC, PLSCR4, PPARD, PRDX2, PTAFR, RARA,…
GO:0002682	regulation of immune system process	GO_BiologicalProcess-EBI-UniProt-GOA-ACAP-ARAP_25.05.2022_00h00	7.69232e-06	0.0196462	1.08045e-14	4.97009e-13	[2, 3]	Group51	20.8927	337	[ABCB10, ACOD1, ADGRF5, ADORA2A, AHR, ANGPT1, ANXA1, APLP2, APOD, APOE, ARG1, BANK1, BCAR1, BCL6, BCL6B, BGLAP, BLK, BLNK, BMP5, BPI, BPIFB1, BST1, BTLA, BTN1A1, BTN3A1, BTN3A2, BTN3A3, C17orf99, C1S, C4BPA, C5AR1, C5AR2, C7, CCL19, CCL2, CCL20, CCL7, CCL8, CCN3, CCR1, CD19, CD1B, CD1D, CD2, CD200, CD209, CD22, CD226, CD27, CD276, CD3G, CD40LG, CD48, CD68, CD70, CD79A, CD80, CD83, CD96, CDK6, CDK…
GO:0002683	negative regulation of immune system process	GO_BiologicalProcess-EBI-UniProt-GOA-ACAP-ARAP_25.05.2022_00h00	5.802e-06	0.0148821	1.08045e-14	4.97009e-13	[2, 3, 4]	Group51	25.0549	114	[ACOD1, ADGRF5, ADORA2A, AHR, ANGPT1, ANXA1, APOD, ARG1, BANK1, BCL6, BLK, BMP5, BPI, C4BPA, C5AR2, CCL2, CCN3, CD200, CD22, CD68, CD80, CD96, CDK6, CDKN2A, CEBPB, CLEC4G, CLNK, CNR1, CNR2, COL3A1, CR1L, CR2, CTNNB1, CTSG, CX3CR1, CXCL12, CYP19A1, DUSP1, ELOF1, ENC1, ERBB2, EZR, FCRL3, GAL, GBP1, GPER1, GPR18, GPR55, HLA-DRB1, HLA-G, HLX, HMGB3, IFI16, IFNB1, IL10, IL12B, IL31RA, IL33, IL4I1, INH…
GO:0006952	defense response	GO_BiologicalProcess-EBI-UniProt-GOA-ACAP-ARAP_25.05.2022_00h00	1.49904e-07	0.000393799	1.08045e-14	4.97009e-13	[3]	Group51	21.2008	399	[ABCC9, ABCD2, ABI3, ACKR1, ACOD1, ADAMTS12, ADM, ADORA2A, ADRA2A, AFAP1L2, AGT, AGTR1, ALOX5AP, ANXA1, ANXA3, APLP2, APOBEC3A, APOBEC3B, APOBEC3D, APOBEC3F, APOD, APOE, AQP1, ARG1, ASS1, ATL1, BATF2, BCL3, BCL6, BCL6B, BLK, BLNK, BMP2, BMP6, BMPR1B, BPGM, BPI, BPIFB1, BST1, C1QTNF3, C1S, C2CD4A, C4BPA, C5AR1, C5AR2, C7, CAMP, CASP12, CCDC92, CCL13, CCL19, CCL2, CCL20, CCL26, CCL7, CCL8, CCN3, CC…
GO:0048584	positive regulation of response to stimulus	GO_BiologicalProcess-EBI-UniProt-GOA-ACAP-ARAP_25.05.2022_00h00	6.78487e-08	0.00017946	1.08045e-14	4.97009e-13	[2, 3, 4]	Group51	20.7579	493	[ACOD1, ACOX2, ACVRL1, ADAM9, ADGRA2, ADGRG1, ADORA2A, ADRA2A, AFAP1L2, AGR2, AGT, AGTR1, AKAP6, AKR1C2, AKT3, ALK, ALKAL2, ALOX12B, ALOX5AP, ANGPT1, ANTXR1, ANXA1, APLP2, APOE, AR, ARG1, ARHGEF5, ATF3, ATP6V0C, ATP6V1C2, AURKB, AVPI1, AVPR1B, BAMBI, BANK1, BBC3, BCAR1, BCL2L11, BIRC5, BLK, BLNK, BMP10, BMP2, BMP3, BMP5, BMP6, BMP8A, BMP8B, BMPER, BMPR1A, BMPR1B, BTC, BTN1A1, BTN3A1, BTN3A2, BTN3…
GO:0051240	positive regulation of multicellular organismal process	GO_BiologicalProcess-EBI-UniProt-GOA-ACAP-ARAP_25.05.2022_00h00	1.49352e-13	4.05042e-10	1.08045e-14	4.97009e-13	[2, 3, 4]	Group51	23.6386	382	[ABCA1, ACHE, ACSL1, ACVRL1, ADM, ADORA2A, ADRA2A, AFAP1L2, AGT, AKAP6, AKT3, ALOX12B, ALPL, AMIGO1, AMOT, ANGPT4, ANGPTL4, ANXA1, ANXA2, ANXA3, APLN, APLNR, APLP2, APOE, AQP1, AR, ATF4, ATP2B1, AVPR1A, AVPR1B, BAMBI, BASP1, BCL3, BCL6, BMP10, BMP2, BMP6, BMPER, BMPR1A, BMPR1B, BTG1, BTN3A1, BTN3A2, C1QTNF1, C1QTNF3, C5AR1, CAMP, CBLN2, CCBE1, CCL19, CCN1, CCNA2, CCND1, CCR1, CCR3, CD2, CD200, CD…
GO:0001816	cytokine production	GO_BiologicalProcess-EBI-UniProt-GOA-ACAP-ARAP_25.05.2022_00h00	8.27068e-10	2.21737e-06	1.08045e-14	4.97009e-13	[2, 5]	Group51	25.188	201	[ABCD2, ACKR1, ACOD1, ADGRG1, ADRA2A, AFAP1L2, AGT, ANGPT1, ANXA1, APLP2, APOD, ARG1, ATF4, ATP2B1, BANK1, BCL3, BCL6, BCL6B, BMPR1A, BPI, BTN1A1, BTN3A1, BTN3A2, BTN3A3, C1QTNF3, C5AR1, C5AR2, CCBE1, CCL19, CCN4, CD2, CD200, CD226, CD276, CD34, CD40LG, CD80, CD83, CD96, CDH15, CDH3, CEBPB, CGAS, CHI3L1, CHID1, CLC, CLCF1, CLEC7A, CLNK, CMA1, COL3A1, CSF2, CX3CR1, CXCL6, DDX58, DEFA5, DICER1, DTX…
GO:0002697	regulation of immune effector process	GO_BiologicalProcess-EBI-UniProt-GOA-ACAP-ARAP_25.05.2022_00h00	4.2057e-07	0.00110105	1.08045e-14	4.97009e-13	[3, 4]	Group51	26.6504	109	[AHR, ANGPT1, ANXA1, APLP2, ARG1, BCL6, BLK, C17orf99, C4BPA, CCL19, CD1B, CD1D, CD22, CD226, CD40LG, CD80, CD96, CFH, CFP, CGAS, CLC, CLCF1, CLEC4G, CLEC7A, CLNK, CR1L, CR2, CX3CR1, CXCL6, DDX58, DNASE1L3, EPHB2, F2RL1, FCER2, FCGR1A, FCGR1BP, FCN1, FCN2, FCN3, FCRL3, FFAR2, FFAR3, GATA1, HK1, HLA-DRB1, HLA-G, HLX, ICAM1, IFNB1, IFNG, IL10, IL12B, IL18, IL1R1, IL23A, IL27, IL33, IL4I1, IL6, INAV…
GO:0032101	regulation of response to external stimulus	GO_BiologicalProcess-EBI-UniProt-GOA-ACAP-ARAP_25.05.2022_00h00	5.39779e-09	1.43959e-05	1.08045e-14	4.97009e-13	[3, 4]	Group51	23.7305	243	[ACOD1, ADAMTS12, ADAMTS18, ADGRA2, ADORA2A, AGT, AGTR1, ALOX5AP, ANXA1, ANXA2, APLP2, APOBEC3F, APOE, ARG1, BCL6, BCL6B, BMP6, BST1, C1QTNF1, C1QTNF3, C2CD4A, C5AR1, C5AR2, CASP12, CCDC92, CCL19, CCL2, CCL26, CCL7, CCN3, CCN4, CCR1, CD1D, CD200, CD226, CD34, CD96, CDH5, CEBPB, CEL, CFH, CGAS, CLEC7A, CLNK, CMA1, CNR1, CNR2, CSF1, CX3CR1, CXCL10, CXCL12, CXCL14, CXCL6, CXCL8, CXCR4, CYP19A1, DDX5…
GO:0002520	immune system development	GO_BiologicalProcess-EBI-UniProt-GOA-ACAP-ARAP_25.05.2022_00h00	4.9159e-08	0.000130222	1.08045e-14	4.97009e-13	[2, 4, 5]	Group51	23.0487	251	[ABCB10, ACOD1, ACP6, ADD2, ADGRF5, ADGRG3, AHSP, ALAS1, ALAS2, ANGPT1, ANLN, ANXA1, ANXA2, ARL11, ATF4, BARX1, BATF2, BCL2L11, BCL3, BCL6, BGLAP, BLK, BLNK, BPGM, C17orf99, CBFA2T3, CCL19, CCN4, CCNB2, CCR1, CCR9, CD19, CD1D, CD2, CD27, CD34, CD3G, CD40LG, CD79A, CD80, CD83, CDK6, CDKN2A, CDKN2B, CEBPB, CEBPD, CEBPE, CITED2, CLC, CLCF1, CLEC1B, CLEC4G, CR2, CSF1, CSF2, CSF3, CTC1, CTNNB1, CTSL, …
GO:0006954	inflammatory response	GO_BiologicalProcess-EBI-UniProt-GOA-ACAP-ARAP_25.05.2022_00h00	1.86235e-14	5.06e-11	1.08045e-14	4.97009e-13	[4]	Group51	26.9053	233	[ABCD2, ACKR1, ACOD1, ADAMTS12, ADM, ADORA2A, ADRA2A, AFAP1L2, AGT, AGTR1, ALOX5AP, ANXA1, APLP2, APOD, APOE, ASS1, BCL6, BCL6B, BLNK, BMP2, BMP6, BMPR1B, BPGM, BST1, C1QTNF3, C2CD4A, C5AR1, C5AR2, CASP12, CCL13, CCL19, CCL2, CCL20, CCL26, CCL7, CCL8, CCN3, CCN4, CCR1, CCR3, CCRL2, CD200, CD40LG, CD68, CD96, CDH5, CEBPB, CEL, CELA1, CHI3L1, CHID1, CHST1, CHST2, CLEC7A, CMA1, CNR1, CNR2, CRHBP, CS…
GO:0032103	positive regulation of response to external stimulus	GO_BiologicalProcess-EBI-UniProt-GOA-ACAP-ARAP_25.05.2022_00h00	1.11571e-05	0.028339	1.08045e-14	4.97009e-13	[3, 4, 5]	Group51	24.5361	119	[ACOD1, AGT, AGTR1, ALOX5AP, ARG1, BMP6, C2CD4A, C5AR1, CCL19, CCL26, CCL7, CCN4, CCR1, CD1D, CD226, CEBPB, CGAS, CLEC7A, CLNK, CNR1, CSF1, CX3CR1, CXCL10, CXCL12, CXCL14, CXCL8, CXCR4, DSCAM, EDN1, EREG, F2RL1, F7, FABP4, FCGR1A, FCGR1BP, FCN1, FCN2, FCN3, FEM1C, FFAR2, FFAR3, FGF13, FGF2, GPR4, HEXIM1, HLA-G, HMGB2, HSP90AA1, HSPB1, IFI16, IFNB1, IFNG, IL12B, IL18, IL23A, IL33, IL6, IRGM, KDR, …
[truncated: 74 more rows]

## Sheet: D
Differnetialy expressed (DE) genes in AML Vs Non cancerous cell lines (DepMap 22Q4, padj < 0.05)
[truncated: 19,796 more rows]

[truncated: 4 more sheets: E, F, G, H]
